# Supplementary material for: Modeling opening price spread of Shanghai Composite Index based on ARIMA-GRU/LSTM hybrid model
Source: PLoS One. 2024 Mar 13;19(3):e0299164. doi: 10.1371/journal.pone.0299164 (PMC10936816; doi:10.1371/journal.pone.0299164)
Supplement: S1 Data — (CSV) [file pone.0299164.s001.CSV]

date	pre_close	open	high	low	close	changeinprice	changeinrate	diffrate
1990/12/20	100.000	104.300	104.390	99.980	104.390	4.390	4.390	4.300
1990/12/21	104.390	109.070	109.130	103.730	109.130	4.740	4.541	4.483
1990/12/24	109.130	113.570	114.550	109.130	114.550	5.420	4.967	4.069
1990/12/25	114.550	120.090	120.250	114.550	120.250	5.700	4.976	4.836
1990/12/26	120.250	125.270	125.270	120.250	125.270	5.020	4.175	4.175
1990/12/27	125.270	125.270	125.280	125.270	125.280	0.010	0.008	0.000
1990/12/28	125.280	126.390	126.450	125.280	126.450	1.170	0.934	0.886
1990/12/31	126.450	126.560	127.610	126.480	127.610	1.160	0.917	0.087
1991/1/2	127.610	127.610	128.840	127.610	128.840	1.230	0.964	0.000
1991/1/3	128.840	128.840	130.140	128.840	130.140	1.300	1.009	0.000
1991/1/4	130.140	131.270	131.440	130.140	131.440	1.300	0.999	0.868
1991/1/7	131.440	131.990	132.060	131.450	132.060	0.620	0.472	0.418
1991/1/8	132.060	132.620	132.680	132.060	132.680	0.620	0.470	0.424
1991/1/9	132.680	133.300	133.340	132.680	133.340	0.660	0.497	0.467
1991/1/10	133.340	133.930	133.970	133.340	133.970	0.630	0.473	0.442
1991/1/11	133.970	134.610	134.610	134.510	134.600	0.630	0.470	0.478
1991/1/14	134.600	134.110	135.190	134.110	134.670	0.070	0.052	-0.364
1991/1/15	134.670	134.210	134.740	134.190	134.740	0.070	0.052	-0.342
1991/1/16	134.740	134.190	134.740	134.140	134.240	-0.500	-0.371	-0.408
1991/1/17	134.240	133.670	134.250	133.650	134.250	0.010	0.007	-0.425
1991/1/18	134.250	133.700	134.250	133.670	134.240	-0.010	-0.007	-0.410
1991/1/21	134.240	133.700	134.240	133.660	134.240	0.000	0.000	-0.402
1991/1/22	134.240	133.720	134.240	133.660	133.720	-0.520	-0.387	-0.387
1991/1/23	133.720	133.170	133.720	133.140	133.170	-0.550	-0.411	-0.411
1991/1/24	133.170	132.610	133.170	132.570	132.610	-0.560	-0.421	-0.421
1991/1/25	132.610	132.050	132.070	132.030	132.050	-0.560	-0.422	-0.422
1991/1/28	132.050	131.460	131.550	131.460	131.460	-0.590	-0.447	-0.447
1991/1/29	131.460	130.950	130.970	130.950	130.950	-0.510	-0.388	-0.388
1991/1/30	130.950	130.440	130.950	130.410	130.440	-0.510	-0.390	-0.389
1991/1/31	130.440	129.930	130.460	129.930	129.970	-0.470	-0.360	-0.391
1991/2/1	129.970	129.500	129.970	129.450	129.510	-0.460	-0.354	-0.362
1991/2/4	129.510	129.050	129.580	129.050	129.050	-0.460	-0.355	-0.355
1991/2/5	129.050	128.560	128.580	128.530	128.580	-0.470	-0.364	-0.380
1991/2/6	128.580	129.130	129.150	128.060	129.140	0.560	0.436	0.428
1991/2/7	129.140	129.740	129.790	129.140	129.790	0.650	0.503	0.465
1991/2/8	129.790	130.360	130.390	129.790	130.380	0.590	0.455	0.439
1991/2/11	130.380	130.920	130.970	130.390	130.970	0.590	0.453	0.414
1991/2/12	130.970	131.540	131.560	130.970	131.350	0.380	0.290	0.435
1991/2/13	131.350	131.930	131.930	131.350	131.920	0.570	0.434	0.442
1991/2/14	131.920	132.530	132.530	132.300	132.530	0.610	0.462	0.462
1991/2/19	132.530	133.120	133.140	133.080	133.130	0.600	0.453	0.445
1991/2/20	133.130	133.630	133.670	133.130	133.670	0.540	0.406	0.376
1991/2/21	133.670	134.240	134.280	133.670	134.280	0.610	0.456	0.426
1991/2/22	134.280	134.850	134.870	134.280	134.870	0.590	0.439	0.424
1991/2/25	134.870	134.370	134.870	134.330	134.400	-0.470	-0.349	-0.371
1991/2/26	134.400	133.900	134.440	133.900	133.930	-0.470	-0.350	-0.372
1991/2/27	133.930	133.440	133.980	133.440	133.470	-0.460	-0.344	-0.366
1991/2/28	133.470	132.990	133.520	132.980	133.010	-0.460	-0.345	-0.360
1991/3/1	133.010	132.530	132.530	132.470	132.530	-0.480	-0.361	-0.361
1991/3/4	132.530	132.090	132.090	131.980	131.990	-0.540	-0.408	-0.332
1991/3/5	131.990	131.420	131.990	131.410	131.460	-0.530	-0.402	-0.432
1991/3/6	131.460	130.890	130.950	130.890	130.940	-0.520	-0.396	-0.434
1991/3/7	130.940	130.410	130.940	130.410	130.410	-0.530	-0.405	-0.405
1991/3/8	130.410	129.840	130.410	129.840	129.890	-0.520	-0.399	-0.437
1991/3/11	129.890	129.300	129.890	129.300	129.310	-0.580	-0.447	-0.454
1991/3/12	129.310	128.730	129.310	128.730	128.770	-0.540	-0.418	-0.449
1991/3/13	128.770	126.130	128.770	126.130	126.150	-2.620	-2.035	-2.050
1991/3/14	126.150	125.610	126.150	125.610	125.630	-0.520	-0.412	-0.428
1991/3/15	125.630	125.080	125.620	125.080	125.170	-0.460	-0.366	-0.438
1991/3/18	125.170	124.700	125.170	124.690	124.710	-0.460	-0.368	-0.375
1991/3/19	124.710	124.230	124.710	124.220	124.220	-0.490	-0.393	-0.385
1991/3/20	124.220	123.660	124.210	123.630	123.660	-0.560	-0.451	-0.451
1991/3/21	123.660	123.140	123.660	123.120	123.120	-0.540	-0.437	-0.421
1991/3/22	123.120	122.620	123.120	122.620	122.620	-0.500	-0.406	-0.406
1991/3/25	122.620	122.120	122.620	122.100	122.120	-0.500	-0.408	-0.408
1991/3/26	122.120	121.620	122.140	121.620	121.620	-0.500	-0.409	-0.409
1991/3/27	121.620	121.120	121.640	121.120	121.120	-0.500	-0.411	-0.411
1991/3/28	121.120	120.650	121.150	120.610	120.610	-0.510	-0.421	-0.388
1991/3/29	120.610	120.160	120.610	120.110	120.190	-0.420	-0.348	-0.373
1991/4/1	120.190	120.690	120.730	119.680	120.730	0.540	0.449	0.416
1991/4/2	120.730	121.210	121.290	120.730	121.210	0.480	0.398	0.398
1991/4/3	121.210	121.710	121.710	121.210	121.710	0.500	0.413	0.413
1991/4/4	121.710	122.200	122.200	121.240	121.720	0.010	0.008	0.403
1991/4/5	121.720	121.070	121.730	121.030	121.540	-0.180	-0.148	-0.534
1991/4/8	121.540	121.110	121.110	121.050	121.090	-0.450	-0.370	-0.354
1991/4/9	121.090	120.600	121.100	120.600	120.620	-0.470	-0.388	-0.405
1991/4/10	120.620	120.150	120.620	120.090	120.160	-0.460	-0.381	-0.390
1991/4/11	120.160	119.640	120.160	119.620	119.640	-0.520	-0.433	-0.433
1991/4/12	119.640	119.200	119.650	119.150	119.210	-0.430	-0.359	-0.368
1991/4/15	119.210	118.730	119.220	118.720	118.770	-0.440	-0.369	-0.403
1991/4/16	118.770	118.360	118.770	118.340	118.340	-0.430	-0.362	-0.345
1991/4/17	118.340	117.920	118.340	117.890	117.900	-0.440	-0.372	-0.355
1991/4/18	117.900	117.450	117.930	117.450	117.450	-0.450	-0.382	-0.382
1991/4/19	117.450	117.080	117.500	117.050	117.080	-0.370	-0.315	-0.315
1991/4/22	117.080	116.630	117.080	116.580	116.630	-0.450	-0.384	-0.384
1991/4/23	116.630	116.210	116.630	116.150	116.190	-0.440	-0.377	-0.360
1991/4/24	116.190	115.700	116.190	115.700	115.790	-0.400	-0.344	-0.422
1991/4/25	115.790	115.380	115.790	115.330	115.360	-0.430	-0.371	-0.354
1991/4/26	115.360	116.310	116.310	114.520	115.560	0.200	0.173	0.824
1991/4/29	115.560	114.860	116.290	114.750	114.750	-0.810	-0.701	-0.606
1991/4/30	114.750	113.890	114.870	113.890	113.940	-0.810	-0.706	-0.749
1991/5/2	113.940	113.040	113.200	113.030	113.160	-0.780	-0.685	-0.790
1991/5/3	113.160	112.460	113.170	112.300	112.410	-0.750	-0.663	-0.619
1991/5/6	112.410	111.650	112.410	111.570	111.610	-0.800	-0.712	-0.676
1991/5/7	111.610	110.800	110.900	110.800	110.820	-0.790	-0.708	-0.726
1991/5/8	110.820	110.160	110.820	110.000	110.030	-0.790	-0.713	-0.596
1991/5/9	110.030	109.360	110.120	109.290	109.290	-0.740	-0.673	-0.609
1991/5/10	109.290	108.610	109.400	108.530	108.530	-0.760	-0.695	-0.622
1991/5/13	108.530	107.880	107.880	107.740	107.840	-0.690	-0.636	-0.599
1991/5/14	107.840	107.210	107.840	107.060	107.190	-0.650	-0.603	-0.584
1991/5/15	107.190	106.560	106.600	106.420	106.570	-0.620	-0.578	-0.588
1991/5/16	106.570	105.830	105.860	105.690	105.770	-0.800	-0.751	-0.694
1991/5/17	105.770	105.120	106.750	104.960	106.750	0.980	0.927	-0.615
1991/5/20	106.750	107.760	107.820	106.710	107.820	1.070	1.002	0.946
1991/5/21	107.820	108.890	108.890	108.620	108.810	0.990	0.918	0.992
1991/5/22	108.810	109.710	109.820	108.110	108.250	-0.560	-0.515	0.827
1991/5/23	108.250	107.520	109.160	107.350	109.080	0.830	0.767	-0.674
1991/5/24	109.080	110.070	110.080	109.820	110.080	1.000	0.917	0.908
1991/5/27	110.080	111.050	111.070	109.470	110.660	0.580	0.527	0.881
1991/5/28	110.660	111.610	111.680	111.360	111.680	1.020	0.922	0.858
1991/5/29	111.680	112.750	112.750	111.670	112.750	1.070	0.958	0.958
1991/5/30	112.750	113.740	113.820	112.770	113.820	1.070	0.949	0.878
1991/5/31	113.820	114.830	114.830	113.840	114.830	1.010	0.887	0.887
1991/6/3	114.830	115.900	115.970	114.890	115.970	1.140	0.993	0.932
1991/6/4	115.970	117.120	117.120	116.830	117.120	1.150	0.992	0.992
1991/6/5	117.120	118.170	118.170	117.140	118.170	1.050	0.897	0.897
1991/6/6	118.170	119.260	119.350	118.170	119.350	1.180	0.999	0.922
1991/6/7	119.350	120.460	120.470	119.350	120.470	1.120	0.938	0.930
1991/6/10	120.470	121.650	121.670	120.470	121.670	1.200	0.996	0.979
1991/6/11	121.670	122.890	122.890	121.670	122.890	1.220	1.003	1.003
1991/6/12	122.890	123.900	124.110	122.890	124.110	1.220	0.993	0.822
1991/6/13	124.110	125.330	125.340	123.650	125.340	1.230	0.991	0.983
1991/6/14	125.340	124.470	126.340	124.470	124.530	-0.810	-0.646	-0.694
1991/6/17	124.530	125.630	125.770	123.540	125.770	1.240	0.996	0.883
1991/6/18	125.770	127.030	127.030	126.670	127.030	1.260	1.002	1.002
1991/6/19	127.030	128.120	128.290	127.030	128.290	1.260	0.992	0.858
1991/6/20	128.290	129.550	129.570	129.210	129.570	1.280	0.998	0.982
1991/6/21	129.570	130.720	130.860	128.810	130.860	1.290	0.996	0.888
1991/6/24	130.860	132.100	132.170	131.800	132.170	1.310	1.001	0.948
1991/6/25	132.170	133.480	133.490	132.170	133.490	1.320	0.999	0.991
1991/6/26	133.490	134.830	134.830	133.490	134.830	1.340	1.004	1.004
1991/6/27	134.830	136.040	136.190	134.830	136.190	1.360	1.009	0.897
1991/6/28	136.190	137.410	137.560	136.190	137.560	1.370	1.006	0.896
1991/7/1	137.560	136.640	138.620	136.560	136.850	-0.710	-0.516	-0.669
1991/7/2	136.850	135.910	135.960	135.690	135.960	-0.890	-0.650	-0.687
1991/7/3	135.960	135.280	135.960	134.980	135.270	-0.690	-0.508	-0.500
1991/7/4	135.270	136.630	136.630	134.190	136.630	1.360	1.005	1.005
1991/7/5	136.630	136.010	137.680	135.900	135.960	-0.670	-0.490	-0.454
1991/7/8	135.960	135.260	135.280	134.930	135.280	-0.680	-0.500	-0.515
1991/7/9	135.280	136.560	136.570	134.310	134.640	-0.640	-0.473	0.946
1991/7/10	134.640	134.400	135.600	133.720	133.990	-0.650	-0.483	-0.178
1991/7/11	133.990	133.220	133.990	133.130	133.380	-0.610	-0.455	-0.575
1991/7/12	133.380	132.800	133.380	132.420	132.800	-0.580	-0.435	-0.435
1991/7/15	132.800	133.900	134.100	131.870	133.140	0.340	0.256	0.828
1991/7/16	133.140	134.390	134.470	133.140	134.470	1.330	0.999	0.939
1991/7/17	134.470	135.810	135.810	135.390	135.810	1.340	0.997	0.997
1991/7/18	135.810	137.170	137.170	135.810	137.170	1.360	1.001	1.001
1991/7/19	137.170	137.660	138.540	136.660	136.700	-0.470	-0.343	0.357
1991/7/22	136.700	138.070	138.070	136.700	138.070	1.370	1.002	1.002
1991/7/23	138.070	139.350	139.390	138.070	139.390	1.320	0.956	0.927
1991/7/24	139.390	140.660	140.740	138.690	140.680	1.290	0.926	0.911
1991/7/25	140.680	140.200	141.010	139.990	140.190	-0.490	-0.348	-0.341
1991/7/26	140.190	140.110	141.460	139.270	140.660	0.470	0.335	-0.057
1991/7/29	140.660	141.220	141.720	140.810	141.520	0.860	0.611	0.398
1991/7/30	141.520	142.390	142.450	141.390	142.390	0.870	0.615	0.615
1991/7/31	142.390	143.720	143.800	142.390	143.800	1.410	0.990	0.934
1991/8/1	143.800	145.120	145.240	143.800	145.240	1.440	1.001	0.918
1991/8/2	145.240	146.490	146.680	145.440	146.680	1.440	0.992	0.861
1991/8/5	146.680	148.060	148.150	146.680	148.150	1.470	1.002	0.941
1991/8/6	148.150	149.620	149.620	148.150	149.620	1.470	0.992	0.992
1991/8/7	149.620	150.930	151.120	149.620	151.120	1.500	1.003	0.876
1991/8/8	151.120	152.570	152.610	151.120	152.610	1.490	0.986	0.960
1991/8/9	152.610	153.900	154.100	152.610	154.100	1.490	0.976	0.845
1991/8/12	154.100	155.340	155.540	154.100	155.540	1.440	0.935	0.805
1991/8/13	155.540	156.870	157.070	155.540	157.070	1.530	0.984	0.855
1991/8/14	157.070	158.300	158.630	158.110	158.630	1.560	0.993	0.783
1991/8/15	158.630	159.920	160.210	158.630	160.210	1.580	0.996	0.813
1991/8/16	160.210	161.560	161.600	160.210	161.600	1.390	0.868	0.843
1991/8/19	161.600	163.210	163.210	161.600	163.210	1.610	0.996	0.996
1991/8/20	163.210	164.740	164.840	163.210	164.840	1.630	0.999	0.937
1991/8/21	164.840	166.490	166.490	164.840	166.490	1.650	1.001	1.001
1991/8/22	166.490	167.810	168.160	166.490	168.160	1.670	1.003	0.793
1991/8/23	168.160	169.810	169.810	168.160	169.810	1.650	0.981	0.981
1991/8/26	169.810	171.510	171.510	169.810	171.510	1.700	1.001	1.001
1991/8/27	171.510	173.060	173.190	171.510	173.190	1.680	0.980	0.904
1991/8/28	173.190	174.820	174.920	173.190	174.920	1.730	0.999	0.941
1991/8/29	174.920	176.530	176.660	174.920	176.660	1.740	0.995	0.920
1991/8/30	176.660	178.200	178.430	176.660	178.430	1.770	1.002	0.872
1991/9/2	178.430	180.080	180.220	178.430	180.220	1.790	1.003	0.925
1991/9/3	180.220	181.710	181.970	180.220	181.970	1.750	0.971	0.827
1991/9/4	181.970	183.660	183.690	181.970	183.690	1.720	0.945	0.929
1991/9/5	183.690	185.480	185.510	183.690	185.510	1.820	0.991	0.974
1991/9/6	185.510	187.090	187.360	185.510	187.360	1.850	0.997	0.852
1991/9/9	187.360	189.100	189.240	187.360	189.240	1.880	1.003	0.929
1991/9/10	189.240	190.980	190.980	188.190	188.330	-0.910	-0.481	0.919
1991/9/11	188.330	187.290	187.290	186.860	187.220	-1.110	-0.589	-0.552
1991/9/12	187.220	186.220	187.400	186.070	186.220	-1.000	-0.534	-0.534
1991/9/13	186.220	188.000	188.040	185.010	187.790	1.570	0.843	0.956
1991/9/16	187.790	189.550	189.660	187.790	189.660	1.870	0.996	0.937
1991/9/17	189.660	191.160	191.180	188.280	188.650	-1.010	-0.533	0.791
1991/9/18	188.650	187.260	188.590	187.180	187.630	-1.020	-0.541	-0.737
1991/9/19	187.630	187.650	189.210	186.490	186.880	-0.750	-0.400	0.011
1991/9/20	186.880	185.770	187.210	185.660	185.920	-0.960	-0.514	-0.594
1991/9/23	185.920	185.000	185.920	184.710	185.000	-0.920	-0.495	-0.495
1991/9/24	185.000	183.960	185.040	183.690	184.080	-0.920	-0.497	-0.562
1991/9/25	184.080	182.800	184.080	182.800	183.190	-0.890	-0.484	-0.695
1991/9/26	183.190	182.210	183.190	181.930	182.330	-0.860	-0.470	-0.535
1991/9/27	182.330	183.120	183.890	181.190	181.820	-0.510	-0.280	0.433
1991/9/30	181.820	180.280	181.950	180.270	180.920	-0.900	-0.495	-0.847
1991/10/3	180.920	181.550	182.480	179.800	182.480	1.560	0.862	0.348
1991/10/4	182.480	184.290	184.290	183.590	184.290	1.810	0.992	0.992
1991/10/7	184.290	185.950	186.000	185.410	186.000	1.710	0.928	0.901
1991/10/8	186.000	187.590	187.610	186.000	187.490	1.490	0.801	0.855
1991/10/9	187.490	188.490	189.120	186.310	189.120	1.630	0.869	0.533
1991/10/10	189.120	190.710	191.010	189.120	191.010	1.890	0.999	0.841
1991/10/11	191.010	192.840	192.880	191.010	192.850	1.840	0.963	0.958
1991/10/14	192.850	194.060	194.690	192.320	194.670	1.820	0.944	0.627
1991/10/15	194.670	196.580	196.610	194.670	196.610	1.940	0.997	0.981
1991/10/16	196.610	198.510	198.570	196.610	198.570	1.960	0.997	0.966
1991/10/17	198.570	200.500	200.510	198.570	200.510	1.940	0.977	0.972
1991/10/18	200.510	202.500	202.510	200.510	202.510	2.000	0.998	0.992
1991/10/21	202.510	204.530	204.530	202.510	204.530	2.020	0.998	0.997
1991/10/22	204.530	206.060	206.530	204.530	206.530	2.000	0.978	0.748
1991/10/23	206.530	208.060	208.250	206.530	208.250	1.720	0.833	0.741
1991/10/24	208.250	210.200	210.200	208.250	210.070	1.820	0.874	0.936
1991/10/25	210.070	210.340	211.970	209.710	211.860	1.790	0.852	0.129
1991/10/28	211.860	213.500	213.980	211.860	213.980	2.120	1.001	0.774
1991/10/29	213.980	215.630	215.780	213.980	215.780	1.800	0.841	0.771
1991/10/30	215.780	216.370	216.430	215.780	216.430	0.650	0.301	0.273
1991/10/31	216.430	218.590	218.600	216.430	218.600	2.170	1.003	0.998
1991/11/1	218.600	220.710	220.720	218.600	220.720	2.120	0.970	0.965
1991/11/4	220.720	222.770	222.770	220.790	222.770	2.050	0.929	0.929
1991/11/5	222.770	224.440	224.650	222.770	224.650	1.880	0.844	0.750
1991/11/6	224.650	226.830	226.880	224.650	226.880	2.230	0.993	0.970
1991/11/7	226.880	228.930	228.930	226.880	228.930	2.050	0.904	0.904
1991/11/8	228.930	230.990	231.220	228.930	231.220	2.290	1.000	0.900
1991/11/11	231.220	233.480	233.550	231.220	233.550	2.330	1.008	0.977
1991/11/12	233.550	235.750	235.800	233.550	235.800	2.250	0.963	0.942
1991/11/13	235.800	236.510	236.670	235.800	236.670	0.870	0.369	0.301
1991/11/14	236.670	237.390	237.450	236.670	237.450	0.780	0.330	0.304
1991/11/15	237.450	238.250	238.250	237.450	238.250	0.800	0.337	0.337
1991/11/18	238.250	240.040	240.620	238.250	240.620	2.370	0.995	0.751
1991/11/19	240.620	242.240	242.240	240.620	242.240	1.620	0.673	0.673
1991/11/20	242.240	244.500	244.500	242.240	244.500	2.260	0.933	0.933
1991/11/21	244.500	246.260	246.310	244.500	246.310	1.810	0.740	0.720
1991/11/22	246.310	248.240	248.530	246.310	248.530	2.220	0.901	0.784
1991/11/25	248.530	250.840	250.850	248.530	250.850	2.320	0.934	0.929
1991/11/26	250.850	252.900	252.970	250.850	252.970	2.120	0.845	0.817
1991/11/27	252.970	255.270	255.450	252.970	255.450	2.480	0.980	0.909
1991/11/28	255.450	257.280	257.350	255.450	257.350	1.900	0.744	0.716
1991/11/29	257.350	259.680	259.850	257.350	259.600	2.250	0.874	0.905
1991/12/2	259.600	261.780	262.190	259.670	262.190	2.590	0.998	0.840
1991/12/3	262.190	264.640	264.810	262.190	264.810	2.620	0.999	0.934
1991/12/4	264.810	265.530	265.770	264.810	265.770	0.960	0.363	0.272
1991/12/5	265.770	266.480	266.660	265.770	266.660	0.890	0.335	0.267
1991/12/6	266.660	269.340	269.350	266.660	269.350	2.690	1.009	1.005
1991/12/9	269.350	270.270	270.270	269.350	270.270	0.920	0.342	0.342
1991/12/10	270.270	270.270	272.910	270.270	272.910	2.640	0.977	0.000
1991/12/11	272.910	273.530	273.710	272.910	273.710	0.800	0.293	0.227
1991/12/12	273.710	274.410	274.410	273.710	274.410	0.700	0.256	0.256
1991/12/13	274.410	276.810	277.000	274.410	277.000	2.590	0.944	0.875
1991/12/16	277.000	277.530	277.850	277.000	277.850	0.850	0.307	0.191
1991/12/17	277.850	278.670	278.680	277.850	278.680	0.830	0.299	0.295
1991/12/18	278.680	279.320	279.510	278.680	279.510	0.830	0.298	0.230
1991/12/19	279.510	279.980	280.170	279.510	280.170	0.660	0.236	0.168
1991/12/20	280.170	282.830	282.830	280.630	282.830	2.660	0.949	0.949
1991/12/23	282.830	285.650	285.650	282.830	285.650	2.820	0.997	0.997
1991/12/24	285.650	285.740	286.220	285.650	286.220	0.570	0.200	0.032
1991/12/25	286.220	287.090	287.150	286.220	287.150	0.930	0.325	0.304
1991/12/26	287.150	288.030	288.030	287.150	288.030	0.880	0.307	0.306
1991/12/27	288.030	290.650	290.850	288.030	290.850	2.820	0.979	0.910
1991/12/30	290.850	291.710	291.710	290.850	291.710	0.860	0.296	0.296
1991/12/31	291.710	292.480	292.750	291.710	292.750	1.040	0.357	0.264
1992/1/2	292.750	293.740	293.750	292.760	293.750	1.000	0.342	0.338
1992/1/3	293.750	296.240	296.520	293.750	296.520	2.770	0.943	0.848
1992/1/6	296.520	297.680	297.680	296.520	297.680	1.160	0.391	0.391
1992/1/7	297.680	298.540	298.770	297.680	298.770	1.090	0.366	0.289
1992/1/8	298.770	299.650	299.660	298.770	299.660	0.890	0.298	0.295
1992/1/9	299.660	300.610	300.620	299.660	300.620	0.960	0.320	0.317
1992/1/10	300.620	301.820	301.830	300.620	301.830	1.210	0.403	0.399
1992/1/13	301.830	302.830	303.060	302.000	303.060	1.230	0.408	0.331
1992/1/14	303.060	304.770	305.740	303.060	305.740	2.680	0.884	0.564
1992/1/15	305.740	306.620	306.630	305.740	306.630	0.890	0.291	0.288
1992/1/16	306.630	306.850	306.850	306.630	306.850	0.220	0.072	0.072
1992/1/17	306.850	307.370	307.380	306.850	307.380	0.530	0.173	0.169
1992/1/20	307.380	307.380	307.390	307.380	307.390	0.010	0.003	0.000
1992/1/21	307.390	307.870	307.870	307.390	307.870	0.480	0.156	0.156
1992/1/22	307.870	307.950	307.950	307.870	307.950	0.080	0.026	0.026
1992/1/23	307.950	308.530	308.530	307.950	308.530	0.580	0.188	0.188
1992/1/24	308.530	309.050	309.050	308.530	309.050	0.520	0.169	0.169
1992/1/27	309.050	311.600	311.610	309.050	311.610	2.560	0.828	0.825
1992/1/28	311.610	311.670	311.840	311.610	311.840	0.230	0.074	0.019
1992/1/29	311.840	312.410	312.580	311.840	312.420	0.580	0.186	0.183
1992/1/30	312.420	312.730	312.730	312.420	312.730	0.310	0.099	0.099
1992/1/31	312.730	313.240	313.240	312.730	313.240	0.510	0.163	0.163
1992/2/3	313.240	314.180	314.180	313.240	314.180	0.940	0.300	0.300
1992/2/7	314.180	314.720	314.720	314.180	314.720	0.540	0.172	0.172
1992/2/10	314.720	315.550	315.560	314.720	315.560	0.840	0.267	0.264
1992/2/11	315.560	316.120	316.430	315.560	316.430	0.870	0.276	0.177
1992/2/12	316.430	316.430	316.440	316.430	316.440	0.010	0.003	0.000
1992/2/13	316.440	317.240	317.570	317.040	317.040	0.600	0.190	0.253
1992/2/14	317.040	319.450	319.680	317.040	319.680	2.640	0.833	0.760
1992/2/17	319.680	319.770	319.770	319.680	319.770	0.090	0.028	0.028
1992/2/18	319.770	338.980	339.160	319.770	337.110	17.340	5.423	6.007
1992/2/19	337.110	340.500	342.410	337.110	342.410	5.300	1.572	1.006
1992/2/20	342.410	345.220	348.010	342.410	347.990	5.580	1.630	0.821
1992/2/21	347.990	358.910	359.930	347.990	359.590	11.600	3.333	3.138
1992/2/24	359.590	361.110	361.620	359.590	360.500	0.910	0.253	0.423
1992/2/25	360.500	359.660	361.290	357.070	360.370	-0.130	-0.036	-0.233
1992/2/26	360.370	359.850	360.760	359.270	360.100	-0.270	-0.075	-0.144
1992/2/27	360.100	361.000	363.030	360.100	362.450	2.350	0.653	0.250
1992/2/28	362.450	364.150	364.670	362.450	364.660	2.210	0.610	0.469
1992/3/2	364.660	365.150	365.390	364.660	365.390	0.730	0.200	0.134
1992/3/3	365.390	366.790	367.250	365.390	367.000	1.610	0.441	0.383
1992/3/4	367.000	367.560	368.320	366.950	368.320	1.320	0.360	0.153
1992/3/5	368.320	369.310	369.880	368.110	369.760	1.440	0.391	0.269
1992/3/6	369.760	370.790	371.760	369.760	371.760	2.000	0.541	0.279
1992/3/9	371.760	372.260	374.060	371.880	373.530	1.770	0.476	0.134
1992/3/10	373.530	374.480	375.230	373.530	375.230	1.700	0.455	0.254
1992/3/11	375.230	375.870	376.250	374.980	376.140	0.910	0.243	0.171
1992/3/12	376.140	377.550	377.570	376.140	376.920	0.780	0.207	0.375
1992/3/13	376.920	376.580	377.190	376.380	376.380	-0.540	-0.143	-0.090
1992/3/16	376.380	377.000	377.420	376.380	377.050	0.670	0.178	0.165
1992/3/17	377.050	377.500	377.840	377.030	377.490	0.440	0.117	0.119
1992/3/18	377.490	377.940	378.320	377.490	377.660	0.170	0.045	0.119
1992/3/19	377.660	377.260	377.960	376.210	377.310	-0.350	-0.093	-0.106
1992/3/20	377.310	377.910	378.030	377.310	377.990	0.680	0.180	0.159
1992/3/23	377.990	378.610	379.040	377.450	378.890	0.900	0.238	0.164
1992/3/24	378.890	378.530	379.500	378.050	378.690	-0.200	-0.053	-0.095
1992/3/25	378.690	378.330	379.020	378.120	378.120	-0.570	-0.151	-0.095
1992/3/26	378.120	379.290	379.340	377.640	379.130	1.010	0.267	0.309
1992/3/27	379.130	379.650	380.790	379.130	380.770	1.640	0.433	0.137
1992/3/30	380.770	381.540	381.560	380.760	381.440	0.670	0.176	0.202
1992/3/31	381.440	381.870	382.060	381.240	381.240	-0.200	-0.052	0.113
1992/4/1	381.240	381.550	381.850	381.010	381.010	-0.230	-0.060	0.081
1992/4/2	381.010	381.470	381.580	381.010	381.120	0.110	0.029	0.121
1992/4/3	381.120	381.440	381.570	381.120	381.330	0.210	0.055	0.084
1992/4/6	381.330	381.970	382.080	381.330	381.470	0.140	0.037	0.168
1992/4/7	381.470	381.950	382.100	381.470	381.930	0.460	0.121	0.126
1992/4/8	381.930	382.530	382.590	381.920	382.430	0.500	0.131	0.157
1992/4/9	382.430	381.930	382.880	381.650	381.650	-0.780	-0.204	-0.131
1992/4/10	381.650	381.520	382.040	381.200	382.030	0.380	0.100	-0.034
1992/4/13	382.030	387.270	392.280	382.030	391.110	9.080	2.377	1.372
1992/4/14	391.110	393.100	400.610	391.100	400.610	9.500	2.429	0.509
1992/4/15	400.610	400.350	406.720	398.230	406.720	6.110	1.525	-0.065
1992/4/16	406.720	404.070	410.610	403.520	410.550	3.830	0.942	-0.652
1992/4/17	410.550	408.560	414.420	406.190	414.420	3.870	0.943	-0.485
1992/4/20	414.420	417.190	420.990	413.640	413.850	-0.570	-0.138	0.668
1992/4/21	413.850	417.990	421.550	402.890	410.060	-3.790	-0.916	1.000
1992/4/22	410.060	400.120	410.060	399.870	399.880	-10.180	-2.483	-2.424
1992/4/23	399.880	407.130	408.860	394.600	407.250	7.370	1.843	1.813
1992/4/24	407.250	405.880	415.050	397.740	414.400	7.150	1.756	-0.336
1992/4/27	414.400	422.450	424.920	413.470	424.580	10.180	2.457	1.943
1992/4/28	424.580	434.900	436.310	424.580	436.090	11.510	2.711	2.431
1992/4/29	436.090	445.250	446.120	436.090	444.160	8.070	1.851	2.100
1992/4/30	444.160	435.730	448.940	433.660	445.380	1.220	0.275	-1.898
1992/5/4	445.380	454.860	456.240	445.380	453.620	8.240	1.850	2.129
1992/5/5	453.620	447.420	455.360	439.960	449.210	-4.410	-0.972	-1.367
1992/5/6	449.210	449.780	454.080	446.390	449.960	0.750	0.167	0.127
1992/5/7	449.960	452.860	457.050	449.550	454.650	4.690	1.042	0.645
1992/5/8	454.650	461.050	468.420	454.650	468.110	13.460	2.961	1.408
1992/5/11	468.110	483.290	491.500	468.110	491.500	23.390	4.997	3.243
1992/5/12	491.500	502.800	506.680	491.500	506.530	15.030	3.058	2.299
1992/5/13	506.530	505.270	517.860	499.400	514.040	7.510	1.483	-0.249
1992/5/14	514.040	514.480	523.500	511.910	523.360	9.320	1.813	0.086
1992/5/15	523.360	529.390	544.560	523.360	544.350	20.990	4.011	1.152
1992/5/18	544.350	560.090	571.850	544.350	571.820	27.470	5.046	2.892
1992/5/19	571.820	590.410	598.110	571.820	598.110	26.290	4.598	3.251
1992/5/20	598.110	617.280	623.880	598.110	616.990	18.880	3.157	3.205
1992/5/21	616.990	1260.320	1334.980	604.010	1266.490	649.500	105.269	104.269
1992/5/22	1266.490	1306.370	1349.710	1262.440	1339.990	73.500	5.803	3.149
1992/5/25	1339.990	1411.980	1428.790	1339.990	1421.570	81.580	6.088	5.372
1992/5/26	1421.570	1332.390	1429.010	1291.000	1301.350	-120.220	-8.457	-6.273
1992/5/27	1301.350	1250.560	1285.610	823.360	1193.170	-108.180	-8.313	-3.903
1992/5/28	1193.170	1123.040	1184.180	1114.940	1160.170	-33.000	-2.766	-5.878
1992/5/29	1160.170	1243.650	1253.370	1154.010	1234.710	74.540	6.425	7.195
1992/6/1	1234.710	1175.690	1249.580	1129.280	1183.240	-51.470	-4.169	-4.780
1992/6/2	1183.240	1155.880	1184.280	1138.580	1141.020	-42.220	-3.568	-2.312
1992/6/3	1141.020	1075.900	1141.020	1033.470	1059.070	-81.950	-7.182	-5.707
1992/6/4	1059.070	1087.490	1118.930	1050.450	1104.460	45.390	4.286	2.683
1992/6/5	1104.460	1125.010	1143.070	1099.910	1105.760	1.300	0.118	1.861
1992/6/8	1105.760	1092.070	1121.410	1085.190	1093.460	-12.300	-1.112	-1.238
1992/6/9	1093.460	1116.920	1144.390	1079.650	1126.620	33.160	3.033	2.145
1992/6/10	1126.620	1199.230	1206.510	1134.730	1187.020	60.400	5.361	6.445
1992/6/11	1187.020	1179.280	1188.680	1172.090	1178.300	-8.720	-0.735	-0.652
1992/6/12	1178.300	1164.120	1178.300	1153.970	1171.710	-6.590	-0.559	-1.203
1992/6/15	1171.710	1174.410	1181.860	1152.690	1171.850	0.140	0.012	0.230
1992/6/16	1171.850	1171.750	1171.750	1164.240	1166.700	-5.150	-0.440	-0.009
1992/6/17	1166.700	1171.290	1186.590	1166.260	1169.570	2.870	0.246	0.393
1992/6/18	1169.570	1167.160	1172.860	1158.320	1168.430	-1.140	-0.098	-0.206
1992/6/19	1168.430	1169.970	1171.940	1161.800	1171.940	3.510	0.300	0.132
1992/6/22	1171.940	1173.680	1180.210	1165.740	1169.900	-2.040	-0.174	0.148
1992/6/23	1169.900	1162.830	1172.460	1154.620	1158.170	-11.730	-1.003	-0.604
1992/6/24	1158.170	1150.890	1158.170	1144.460	1151.060	-7.110	-0.614	-0.629
1992/6/25	1151.060	1153.480	1160.230	1148.020	1160.230	9.170	0.797	0.210
1992/6/26	1160.230	1164.290	1207.820	1160.230	1164.670	4.440	0.383	0.350
1992/6/29	1164.670	1168.890	1173.490	1156.680	1169.510	4.840	0.416	0.362
1992/6/30	1169.510	1186.620	1193.160	1169.510	1191.190	21.680	1.854	1.463
1992/7/1	1191.190	1199.540	1215.130	1182.050	1194.180	2.990	0.251	0.701
1992/7/2	1194.180	1187.300	1198.660	1179.860	1187.480	-6.700	-0.561	-0.576
1992/7/3	1187.480	1189.090	1193.390	1183.960	1189.160	1.680	0.142	0.136
1992/7/6	1189.160	1197.760	1215.240	1190.270	1201.010	11.850	0.997	0.723
1992/7/7	1201.010	1201.010	1206.910	1195.810	1206.460	5.450	0.454	0.000
1992/7/8	1206.460	1192.370	1211.270	1182.720	1185.500	-20.960	-1.737	-1.168
1992/7/9	1185.500	1172.440	1187.180	1168.780	1178.530	-6.970	-0.588	-1.102
1992/7/10	1178.530	1175.140	1192.980	1166.450	1188.620	10.090	0.856	-0.288
1992/7/13	1188.620	1156.830	1198.900	1131.210	1136.330	-52.290	-4.399	-2.675
1992/7/14	1136.330	1124.650	1139.960	1110.190	1114.050	-22.280	-1.961	-1.028
1992/7/15	1114.050	1107.180	1135.570	1100.160	1107.690	-6.360	-0.571	-0.617
1992/7/16	1107.690	1114.130	1214.830	1108.230	1124.640	16.950	1.530	0.581
1992/7/17	1124.640	1121.490	1134.320	1116.140	1125.560	0.920	0.082	-0.280
1992/7/20	1125.560	1100.600	1126.960	1094.810	1098.820	-26.740	-2.376	-2.218
1992/7/21	1098.820	1087.610	1096.490	1079.750	1082.390	-16.430	-1.495	-1.020
1992/7/22	1082.390	1059.220	1081.810	1034.910	1035.660	-46.730	-4.317	-2.141
1992/7/23	1035.660	1020.070	1033.750	961.610	1014.570	-21.090	-2.036	-1.505
1992/7/24	1014.570	1165.890	1178.900	1014.080	1142.020	127.450	12.562	14.915
1992/7/27	1142.020	1169.420	1178.810	1108.050	1149.330	7.310	0.640	2.399
1992/7/28	1149.330	1126.880	1148.630	1102.020	1105.950	-43.380	-3.774	-1.953
1992/7/29	1105.950	1078.310	1108.060	1047.030	1087.120	-18.830	-1.703	-2.499
1992/7/30	1087.120	1067.450	1087.360	1043.790	1057.400	-29.720	-2.734	-1.809
1992/7/31	1057.400	1045.670	1052.070	1032.540	1052.070	-5.330	-0.504	-1.109
1992/8/3	1052.070	1034.700	1060.360	1026.830	1031.550	-20.520	-1.950	-1.651
1992/8/4	1031.550	1018.300	1036.330	1016.160	1035.630	4.080	0.396	-1.284
1992/8/5	1035.630	1015.760	1038.300	1011.660	1012.550	-23.080	-2.229	-1.919
1992/8/6	1012.550	988.380	1010.760	983.220	1002.170	-10.380	-1.025	-2.387
1992/8/7	1002.170	1003.220	1006.110	995.710	1005.230	3.060	0.305	0.105
1992/8/10	1005.230	992.730	1006.640	956.550	964.090	-41.140	-4.093	-1.243
1992/8/11	964.090	926.810	961.610	797.600	863.410	-100.680	-10.443	-3.867
1992/8/12	863.410	675.000	843.300	627.360	781.210	-82.200	-9.520	-21.822
1992/8/13	781.210	797.170	890.060	745.620	850.940	69.730	8.926	2.043
1992/8/14	850.940	857.100	900.510	818.120	858.380	7.440	0.874	0.724
1992/8/17	858.380	898.660	940.760	858.380	939.460	81.080	9.446	4.693
1992/8/18	939.460	954.890	999.690	921.980	933.440	-6.020	-0.641	1.642
1992/8/19	933.440	920.660	951.160	888.230	939.510	6.070	0.650	-1.369
1992/8/20	939.510	930.700	946.730	918.650	932.320	-7.190	-0.765	-0.938
1992/8/21	932.320	916.990	938.370	912.890	916.250	-16.070	-1.724	-1.644
1992/8/24	916.250	888.950	920.850	881.330	884.100	-32.150	-3.509	-2.980
1992/8/25	884.100	868.100	887.490	848.050	849.570	-34.530	-3.906	-1.810
1992/8/26	849.570	841.420	877.250	827.360	877.250	27.680	3.258	-0.959
1992/8/27	877.250	874.750	880.020	861.640	863.770	-13.480	-1.537	-0.285
1992/8/28	863.770	851.600	866.980	825.010	848.200	-15.570	-1.803	-1.409
1992/8/31	848.200	833.500	848.400	823.020	823.270	-24.930	-2.939	-1.733
1992/9/1	823.270	826.960	832.840	807.370	824.960	1.690	0.205	0.448
1992/9/2	824.960	803.830	826.680	783.960	787.670	-37.290	-4.520	-2.561
1992/9/3	787.670	749.220	781.330	742.740	764.110	-23.560	-2.991	-4.881
1992/9/4	764.110	759.540	776.180	749.460	753.580	-10.530	-1.378	-0.598
1992/9/7	753.580	745.690	788.150	700.790	702.830	-50.750	-6.735	-1.047
1992/9/8	702.830	653.360	702.830	595.420	640.120	-62.710	-8.923	-7.039
1992/9/9	640.120	613.440	643.770	608.060	635.740	-4.380	-0.684	-4.168
1992/9/10	635.740	643.210	695.180	622.010	692.780	57.040	8.972	1.175
1992/9/11	692.780	773.220	789.180	719.390	776.290	83.510	12.054	11.611
1992/9/14	776.290	762.820	793.360	714.930	734.980	-41.310	-5.322	-1.735
1992/9/15	734.980	727.110	751.220	694.320	738.160	3.180	0.433	-1.071
1992/9/16	738.160	762.290	776.680	738.160	769.040	30.880	4.183	3.269
1992/9/17	769.040	770.650	779.560	751.080	761.720	-7.320	-0.952	0.209
1992/9/18	761.720	715.890	761.720	715.890	754.400	-7.320	-0.961	-6.017
1992/9/21	754.400	740.970	760.130	730.300	733.440	-20.960	-2.778	-1.780
1992/9/22	733.440	730.710	736.900	716.230	722.700	-10.740	-1.464	-0.372
1992/9/23	722.700	719.410	725.590	708.500	712.370	-10.330	-1.429	-0.455
1992/9/24	712.370	720.510	735.490	709.630	730.570	18.200	2.555	1.143
1992/9/25	730.570	730.280	735.750	723.560	729.790	-0.780	-0.107	-0.040
1992/9/28	729.790	724.450	729.790	721.190	724.700	-5.090	-0.698	-0.732
1992/9/29	724.700	719.990	728.420	707.820	710.630	-14.070	-1.942	-0.650
1992/9/30	710.630	703.630	710.630	698.910	702.320	-8.310	-1.169	-0.985
1992/10/5	702.320	676.470	702.320	668.900	679.620	-22.700	-3.232	-3.681
1992/10/6	679.620	682.920	692.620	664.270	674.240	-5.380	-0.792	0.486
1992/10/7	674.240	676.560	676.840	664.430	665.260	-8.980	-1.332	0.344
1992/10/8	665.260	648.960	671.670	640.220	643.690	-21.570	-3.242	-2.450
1992/10/9	643.690	664.440	668.730	643.680	660.290	16.600	2.579	3.224
1992/10/12	660.290	687.450	713.770	661.990	690.570	30.280	4.586	4.113
1992/10/13	690.570	694.100	701.300	669.560	673.990	-16.580	-2.401	0.511
1992/10/14	673.990	661.070	673.940	648.840	663.750	-10.240	-1.519	-1.917
1992/10/15	663.750	654.330	667.000	650.920	663.530	-0.220	-0.033	-1.419
1992/10/16	663.530	664.000	668.570	661.200	664.750	1.220	0.184	0.071
1992/10/19	664.750	643.800	667.460	632.400	632.400	-32.350	-4.867	-3.152
1992/10/20	632.400	634.430	663.650	604.500	616.290	-16.110	-2.547	0.321
1992/10/21	616.290	597.150	616.290	577.230	585.700	-30.590	-4.964	-3.106
1992/10/22	585.700	557.030	584.910	535.790	539.800	-45.900	-7.837	-4.895
1992/10/23	539.800	534.410	577.520	524.070	559.730	19.930	3.692	-0.999
1992/10/26	559.730	539.500	561.500	504.810	506.940	-52.790	-9.431	-3.614
1992/10/27	506.940	465.750	506.280	448.280	450.280	-56.660	-11.177	-8.125
1992/10/28	450.280	466.730	470.980	447.930	463.210	12.930	2.872	3.653
1992/10/29	463.210	468.720	484.510	455.220	484.250	21.040	4.542	1.190
1992/10/30	484.250	494.660	507.250	484.450	507.250	23.000	4.750	2.150
1992/11/2	507.250	471.180	508.810	465.550	477.610	-29.640	-5.843	-7.111
1992/11/3	477.610	481.340	487.070	465.600	479.810	2.200	0.461	0.781
1992/11/4	479.810	474.820	481.600	465.090	469.900	-9.910	-2.065	-1.040
1992/11/5	469.900	460.960	470.890	457.030	462.630	-7.270	-1.547	-1.903
1992/11/6	462.630	460.540	468.590	455.730	457.050	-5.580	-1.206	-0.452
1992/11/9	457.050	439.810	459.040	424.680	428.610	-28.440	-6.223	-3.772
1992/11/10	428.610	404.490	428.340	391.170	400.530	-28.080	-6.551	-5.627
1992/11/11	400.530	402.790	410.160	388.320	410.160	9.630	2.404	0.564
1992/11/12	410.160	408.420	416.220	402.330	415.790	5.630	1.373	-0.424
1992/11/13	415.790	418.490	421.670	413.300	414.090	-1.700	-0.409	0.649
1992/11/16	414.090	402.020	415.640	397.630	399.320	-14.770	-3.567	-2.915
1992/11/17	399.320	390.090	399.080	386.850	393.520	-5.800	-1.453	-2.311
1992/11/18	393.520	400.010	407.610	389.590	407.610	14.090	3.581	1.649
1992/11/19	407.610	409.610	412.230	395.160	398.950	-8.660	-2.125	0.491
1992/11/20	398.950	394.900	401.440	394.310	401.440	2.490	0.624	-1.015
1992/11/23	401.440	404.050	410.570	401.820	410.390	8.950	2.230	0.650
1992/11/24	410.390	414.840	448.440	410.810	440.040	29.650	7.225	1.084
1992/11/25	440.040	485.160	571.630	441.540	571.630	131.590	29.904	10.254
1992/11/26	571.630	674.740	752.320	562.010	562.010	-9.620	-1.683	18.038
1992/11/27	562.010	593.680	682.400	490.540	637.670	75.660	13.462	5.635
1992/11/30	637.670	682.080	727.130	637.670	724.600	86.930	13.632	6.964
1992/12/1	724.600	718.990	749.890	713.850	716.740	-7.860	-1.085	-0.774
1992/12/2	716.740	694.880	722.200	690.630	722.200	5.460	0.762	-3.050
1992/12/3	722.200	760.650	826.060	739.030	808.200	86.000	11.908	5.324
1992/12/4	808.200	833.230	841.020	807.020	807.020	-1.180	-0.146	3.097
1992/12/7	807.020	765.870	803.120	757.340	793.250	-13.770	-1.706	-5.099
1992/12/8	793.250	796.630	811.570	743.900	753.940	-39.310	-4.956	0.426
1992/12/9	753.940	737.940	752.890	661.660	676.450	-77.490	-10.278	-2.122
1992/12/10	676.450	668.460	693.410	592.780	625.230	-51.220	-7.572	-1.181
1992/12/11	625.230	664.610	735.620	628.910	722.280	97.050	15.522	6.298
1992/12/14	722.280	741.060	748.190	668.070	705.070	-17.210	-2.383	2.600
1992/12/15	705.070	699.830	713.900	682.240	682.240	-22.830	-3.238	-0.743
1992/12/16	682.240	671.450	690.250	663.170	685.820	3.580	0.525	-1.582
1992/12/17	685.820	689.140	707.820	685.650	707.820	22.000	3.208	0.484
1992/12/18	707.820	715.720	721.260	690.450	698.130	-9.690	-1.369	1.116
1992/12/21	698.130	709.870	731.680	697.700	731.680	33.550	4.806	1.682
1992/12/22	731.680	731.580	731.900	724.740	725.780	-5.900	-0.806	-0.014
1992/12/23	725.780	723.840	736.270	721.440	732.050	6.270	0.864	-0.267
1992/12/24	732.050	731.550	758.590	731.310	758.590	26.540	3.625	-0.068
1992/12/25	758.590	768.680	781.360	761.890	764.280	5.690	0.750	1.330
1992/12/28	764.280	764.430	772.290	756.890	757.310	-6.970	-0.912	0.020
1992/12/29	757.310	759.540	769.610	754.540	768.910	11.600	1.532	0.294
1992/12/30	768.910	775.070	777.430	767.070	767.520	-1.390	-0.181	0.801
1992/12/31	767.520	765.860	784.030	765.410	780.390	12.870	1.677	-0.216
1993/1/4	780.390	784.130	816.640	777.160	814.040	33.650	4.312	0.479
1993/1/5	814.040	813.340	859.190	813.340	858.720	44.680	5.489	-0.086
1993/1/6	858.720	881.000	883.420	843.160	847.440	-11.280	-1.314	2.595
1993/1/7	847.440	855.800	868.970	849.530	868.970	21.530	2.541	0.987
1993/1/8	868.970	882.570	893.860	878.330	889.470	20.500	2.359	1.565
1993/1/11	889.470	913.440	977.420	901.470	977.420	87.950	9.888	2.695
1993/1/12	977.420	1001.930	1028.430	982.150	987.260	9.840	1.007	2.508
1993/1/13	987.260	996.410	1024.050	973.300	1024.050	36.790	3.727	0.927
1993/1/14	1024.050	1053.910	1088.600	1036.030	1086.430	62.380	6.092	2.916
1993/1/15	1086.430	1083.600	1099.830	1054.460	1063.760	-22.670	-2.087	-0.260
1993/1/18	1063.760	1067.980	1078.030	1052.800	1055.320	-8.440	-0.793	0.397
1993/1/19	1055.320	1053.520	1064.080	991.830	991.830	-63.490	-6.016	-0.171
1993/1/20	991.830	990.090	1050.110	984.740	1043.310	51.480	5.190	-0.175
1993/1/21	1043.310	1051.600	1077.820	1046.180	1074.260	30.950	2.967	0.795
1993/1/22	1074.260	1074.360	1109.590	1073.640	1100.310	26.050	2.425	0.009
1993/1/27	1100.310	1126.370	1162.440	1113.570	1162.440	62.130	5.647	2.368
1993/1/28	1162.440	1182.390	1186.210	1146.900	1150.370	-12.070	-1.038	1.716
1993/1/29	1150.370	1156.840	1198.480	1140.240	1198.480	48.110	4.182	0.562
1993/2/1	1198.480	1242.350	1278.500	1222.180	1278.500	80.020	6.677	3.660
1993/2/2	1278.500	1292.400	1325.240	1291.990	1310.580	32.080	2.509	1.087
1993/2/3	1310.580	1321.630	1326.190	1265.700	1300.560	-10.020	-0.765	0.843
1993/2/4	1300.560	1323.130	1371.580	1297.460	1371.580	71.020	5.461	1.735
1993/2/5	1371.580	1371.340	1404.640	1325.850	1332.960	-38.620	-2.816	-0.017
1993/2/8	1332.960	1339.590	1393.340	1334.190	1393.170	60.210	4.517	0.497
1993/2/9	1393.170	1427.330	1483.520	1426.480	1474.920	81.750	5.868	2.452
1993/2/10	1474.920	1500.520	1528.510	1448.070	1454.460	-20.460	-1.387	1.736
1993/2/11	1454.460	1495.920	1497.010	1364.670	1397.380	-57.080	-3.925	2.851
1993/2/12	1397.380	1378.200	1458.760	1352.270	1458.760	61.380	4.393	-1.373
1993/2/15	1458.760	1544.100	1544.100	1499.100	1536.820	78.060	5.351	5.850
1993/2/16	1536.820	1555.150	1558.950	1504.360	1513.480	-23.340	-1.519	1.193
1993/2/17	1513.480	1515.250	1533.580	1502.880	1504.000	-9.480	-0.626	0.117
1993/2/18	1504.000	1503.720	1538.610	1497.790	1508.220	4.220	0.281	-0.019
1993/2/19	1508.220	1471.560	1514.460	1441.070	1499.740	-8.480	-0.562	-2.431
1993/2/22	1499.740	1487.840	1527.130	1453.310	1456.290	-43.450	-2.897	-0.793
1993/2/23	1456.290	1420.630	1466.070	1346.150	1367.360	-88.930	-6.107	-2.449
1993/2/24	1367.360	1310.040	1346.480	1196.470	1264.960	-102.400	-7.489	-4.192
1993/2/25	1264.960	1271.200	1421.350	1261.760	1410.360	145.400	11.494	0.493
1993/2/26	1410.360	1436.990	1444.050	1320.890	1339.880	-70.480	-4.997	1.888
1993/3/1	1339.880	1328.220	1339.100	1199.730	1199.730	-140.150	-10.460	-0.870
1993/3/2	1199.730	1207.570	1285.170	1186.340	1245.110	45.380	3.783	0.653
1993/3/3	1245.110	1263.740	1267.540	1220.030	1231.770	-13.340	-1.071	1.496
1993/3/4	1231.770	1231.920	1244.650	1131.290	1159.130	-72.640	-5.897	0.012
1993/3/5	1159.130	1116.410	1180.580	1026.180	1109.540	-49.590	-4.278	-3.686
1993/3/8	1109.540	1133.520	1325.490	1133.460	1209.650	100.110	9.023	2.161
1993/3/9	1209.650	1160.130	1209.660	1129.810	1137.790	-71.860	-5.941	-4.094
1993/3/10	1137.790	1099.520	1190.330	1089.360	1188.970	51.180	4.498	-3.364
1993/3/11	1188.970	1219.470	1261.800	1196.250	1261.800	72.830	6.126	2.565
1993/3/12	1261.800	1280.370	1286.070	1231.390	1236.370	-25.430	-2.015	1.472
1993/3/15	1236.370	1226.660	1241.040	1171.730	1171.730	-64.640	-5.228	-0.785
1993/3/16	1171.730	1167.910	1222.550	1155.100	1222.550	50.820	4.337	-0.326
1993/3/17	1222.550	1238.800	1239.330	1193.590	1202.850	-19.700	-1.611	1.329
1993/3/18	1202.850	1203.200	1206.590	1171.430	1184.480	-18.370	-1.527	0.029
1993/3/19	1184.480	1188.370	1207.560	1171.730	1174.990	-9.490	-0.801	0.328
1993/3/22	1174.990	1148.290	1179.050	1036.920	1036.920	-138.070	-11.751	-2.272
1993/3/23	1036.920	1035.600	1035.630	958.420	971.250	-65.670	-6.333	-0.127
1993/3/24	971.250	965.580	996.580	956.970	956.970	-14.280	-1.470	-0.584
1993/3/25	956.970	963.530	965.960	913.740	945.420	-11.550	-1.207	0.685
1993/3/26	945.420	969.240	1039.760	945.930	1039.760	94.340	9.979	2.520
1993/3/29	1039.760	1008.400	1047.880	961.490	970.450	-69.310	-6.666	-3.016
1993/3/30	970.450	973.080	992.110	958.050	958.050	-12.400	-1.278	0.271
1993/3/31	958.050	953.290	957.940	918.400	925.910	-32.140	-3.355	-0.497
1993/4/1	925.910	921.590	949.770	915.590	947.230	21.320	2.303	-0.467
1993/4/2	947.230	953.510	968.050	940.550	944.010	-3.220	-0.340	0.663
1993/4/5	944.010	945.580	947.900	924.490	947.870	3.860	0.409	0.166
1993/4/6	947.870	949.810	1064.870	949.050	1059.620	111.750	11.790	0.205
1993/4/7	1059.620	1108.640	1158.740	1076.450	1099.620	40.000	3.775	4.626
1993/4/8	1099.620	1099.620	1238.870	1099.620	1238.870	139.250	12.664	0.000
1993/4/9	1238.870	1322.070	1340.910	1236.460	1243.020	4.150	0.335	6.716
1993/4/12	1243.020	1254.620	1276.410	1195.570	1203.540	-39.480	-3.176	0.933
1993/4/13	1203.540	1204.750	1297.840	1201.070	1297.360	93.820	7.795	0.101
1993/4/14	1297.360	1304.330	1341.190	1247.830	1272.390	-24.970	-1.925	0.537
1993/4/15	1272.390	1265.300	1298.340	1255.940	1278.840	6.450	0.507	-0.557
1993/4/16	1278.840	1282.790	1287.080	1211.830	1214.750	-64.090	-5.012	0.309
1993/4/19	1214.750	1203.850	1241.860	1185.760	1223.220	8.470	0.697	-0.897
1993/4/20	1223.220	1257.100	1257.100	1233.720	1235.520	12.300	1.006	2.770
1993/4/21	1235.520	1234.710	1243.470	1220.090	1222.560	-12.960	-1.049	-0.066
1993/4/22	1222.560	1227.100	1267.350	1220.270	1267.350	44.790	3.664	0.371
1993/4/23	1267.350	1288.510	1295.760	1255.870	1260.250	-7.100	-0.560	1.670
1993/4/26	1260.250	1298.920	1345.730	1282.540	1345.610	85.360	6.773	3.068
1993/4/27	1345.610	1379.430	1391.420	1360.830	1363.440	17.830	1.325	2.513
1993/4/28	1363.440	1371.100	1382.830	1357.910	1372.500	9.060	0.665	0.562
1993/4/29	1372.500	1377.040	1392.620	1348.380	1349.680	-22.820	-1.663	0.331
1993/4/30	1349.680	1341.540	1363.110	1336.590	1358.780	9.100	0.674	-0.603
1993/5/3	1358.780	1365.150	1380.500	1349.980	1352.240	-6.540	-0.481	0.469
1993/5/4	1352.240	1352.080	1365.920	1234.550	1241.160	-111.080	-8.215	-0.012
1993/5/5	1241.160	1232.650	1273.130	1204.060	1246.820	5.660	0.456	-0.686
1993/5/6	1246.820	1250.390	1250.390	1151.490	1162.920	-83.900	-6.729	0.286
1993/5/7	1162.920	1194.260	1210.780	1159.160	1199.810	36.890	3.172	2.695
1993/5/10	1199.810	1216.720	1221.980	1110.940	1128.290	-71.520	-5.961	1.409
1993/5/11	1128.290	1124.850	1138.490	1107.660	1136.740	8.450	0.749	-0.305
1993/5/12	1136.740	1138.520	1160.510	1133.930	1140.190	3.450	0.304	0.157
1993/5/13	1140.190	1140.210	1177.280	1140.210	1177.280	37.090	3.253	0.002
1993/5/14	1177.280	1180.460	1201.440	1161.190	1167.470	-9.810	-0.833	0.270
1993/5/17	1167.470	1162.070	1162.070	1097.610	1140.040	-27.430	-2.350	-0.463
1993/5/18	1140.040	1140.040	1148.340	1128.750	1130.260	-9.780	-0.858	0.000
1993/5/19	1130.260	1129.100	1147.220	1127.430	1147.220	16.960	1.501	-0.103
1993/5/20	1147.220	1148.560	1175.200	1148.560	1165.400	18.180	1.585	0.117
1993/5/21	1165.400	1177.300	1178.540	1133.200	1143.970	-21.430	-1.839	1.021
1993/5/24	1143.970	1136.290	1143.970	1024.690	1026.130	-117.840	-10.301	-0.671
1993/5/25	1026.130	1020.320	1020.320	965.290	997.950	-28.180	-2.746	-0.566
1993/5/26	997.950	1003.890	1008.550	992.940	995.450	-2.500	-0.251	0.595
1993/5/27	995.450	1001.190	1001.630	942.210	963.610	-31.840	-3.199	0.577
1993/5/28	963.610	962.210	980.960	959.250	972.770	9.160	0.951	-0.145
1993/5/31	972.770	975.050	980.030	930.640	935.480	-37.290	-3.833	0.234
1993/6/1	935.480	935.900	935.900	859.480	928.580	-6.900	-0.738	0.045
1993/6/2	928.580	958.610	1081.200	904.320	1081.200	152.620	16.436	3.234
1993/6/3	1081.200	1102.080	1177.910	961.320	1018.290	-62.910	-5.819	1.931
1993/6/4	1018.290	1024.740	1031.030	981.890	1004.300	-13.990	-1.374	0.633
1993/6/7	1004.300	1006.260	1068.840	982.030	1064.980	60.680	6.042	0.195
1993/6/8	1064.980	1094.110	1101.690	1054.310	1074.580	9.600	0.901	2.735
1993/6/9	1074.580	1071.330	1081.180	1053.320	1065.190	-9.390	-0.874	-0.302
1993/6/10	1065.190	1069.360	1070.060	1040.380	1044.440	-20.750	-1.948	0.391
1993/6/11	1044.440	1043.940	1052.560	1024.200	1047.000	2.560	0.245	-0.048
1993/6/14	1047.000	1046.070	1046.070	990.160	1000.430	-46.570	-4.448	-0.089
1993/6/15	1000.430	998.700	1002.960	981.840	1001.610	1.180	0.118	-0.173
1993/6/16	1001.610	1004.400	1013.810	997.330	1004.240	2.630	0.263	0.279
1993/6/17	1004.240	998.210	1016.230	998.000	998.000	-6.240	-0.621	-0.600
1993/6/18	998.000	994.200	1007.250	989.210	1005.980	7.980	0.800	-0.381
1993/6/21	1005.980	1003.980	1003.980	967.740	977.610	-28.370	-2.820	-0.199
1993/6/22	977.610	972.100	987.070	971.630	981.130	3.520	0.360	-0.564
1993/6/23	981.130	981.400	991.210	980.530	986.020	4.890	0.498	0.028
1993/6/24	986.020	985.620	993.800	974.170	980.170	-5.850	-0.593	-0.041
1993/6/25	980.170	979.930	1041.220	979.930	1006.640	26.470	2.701	-0.024
1993/6/28	1006.640	1006.630	1010.520	983.970	1002.420	-4.220	-0.419	-0.001
1993/6/29	1002.420	1008.230	1037.490	1002.610	1028.440	26.020	2.596	0.580
1993/6/30	1028.440	1037.890	1043.050	1003.860	1007.050	-21.390	-2.080	0.919
1993/7/1	1007.050	1000.800	1009.890	980.050	997.530	-9.520	-0.945	-0.621
1993/7/2	997.530	995.700	1002.870	986.980	986.980	-10.550	-1.058	-0.183
1993/7/5	986.980	976.670	980.920	946.870	952.310	-34.670	-3.513	-1.045
1993/7/6	952.310	938.420	938.420	895.690	897.640	-54.670	-5.741	-1.459
1993/7/7	897.640	897.220	909.930	869.650	903.790	6.150	0.685	-0.047
1993/7/8	903.790	904.460	909.110	895.620	896.160	-7.630	-0.844	0.074
1993/7/9	896.160	896.160	896.240	865.310	868.570	-27.590	-3.079	0.000
1993/7/12	868.570	855.500	855.500	828.550	845.520	-23.050	-2.654	-1.505
1993/7/13	845.520	853.660	870.050	853.660	870.050	24.530	2.901	0.963
1993/7/14	870.050	870.050	870.050	833.080	836.390	-33.660	-3.869	0.000
1993/7/15	836.390	833.890	847.300	830.610	838.700	2.310	0.276	-0.299
1993/7/16	838.700	841.620	849.660	839.280	846.870	8.170	0.974	0.348
1993/7/19	846.870	846.870	849.040	836.710	836.980	-9.890	-1.168	0.000
1993/7/20	836.980	835.790	838.340	803.220	808.210	-28.770	-3.437	-0.142
1993/7/21	808.210	809.530	820.070	808.200	811.740	3.530	0.437	0.163
1993/7/22	811.740	812.100	815.530	804.100	815.530	3.790	0.467	0.044
1993/7/23	815.530	816.080	818.550	811.470	813.540	-1.990	-0.244	0.067
1993/7/26	813.540	810.070	810.070	787.800	787.810	-25.730	-3.163	-0.427
1993/7/27	787.810	788.190	798.850	777.730	791.620	3.810	0.484	0.048
1993/7/28	791.620	792.880	818.060	791.230	798.330	6.710	0.848	0.159
1993/7/29	798.330	801.160	810.630	801.160	806.670	8.340	1.045	0.354
1993/7/30	806.670	810.090	901.120	810.090	881.070	74.400	9.223	0.424
1993/8/2	881.070	885.310	913.150	842.350	843.270	-37.800	-4.290	0.481
1993/8/3	843.270	842.290	853.350	830.670	832.720	-10.550	-1.251	-0.116
1993/8/4	832.720	833.400	855.860	823.000	850.540	17.820	2.140	0.082
1993/8/5	850.540	853.710	863.940	842.720	849.300	-1.240	-0.146	0.373
1993/8/6	849.300	841.390	860.730	841.390	855.520	6.220	0.732	-0.931
1993/8/9	855.520	866.650	887.450	861.340	885.270	29.750	3.477	1.301
1993/8/10	885.270	897.460	911.770	861.190	862.080	-23.190	-2.620	1.377
1993/8/11	862.080	862.400	883.020	861.780	883.020	20.940	2.429	0.037
1993/8/12	883.020	896.740	917.960	893.510	917.040	34.020	3.853	1.554
1993/8/13	917.040	929.420	947.260	922.520	947.260	30.220	3.295	1.350
1993/8/16	947.260	969.900	1023.870	967.350	1023.870	76.610	8.088	2.390
1993/8/17	1023.870	1042.420	1042.470	973.480	974.110	-49.760	-4.860	1.812
1993/8/18	974.110	974.110	988.140	947.930	947.930	-26.180	-2.688	0.000
1993/8/19	947.930	944.580	980.430	944.470	968.510	20.580	2.171	-0.353
1993/8/20	968.510	973.000	977.390	937.990	946.540	-21.970	-2.268	0.464
1993/8/23	946.540	933.720	937.300	888.680	893.230	-53.310	-5.632	-1.354
1993/8/24	893.230	878.090	902.300	873.130	894.440	1.210	0.136	-1.695
1993/8/25	894.440	904.740	921.210	904.740	911.400	16.960	1.896	1.152
1993/8/26	911.400	913.270	914.150	896.000	903.910	-7.490	-0.822	0.205
1993/8/27	903.910	903.470	903.770	886.300	894.590	-9.320	-1.031	-0.049
1993/8/30	894.590	901.090	911.180	884.510	899.270	4.680	0.523	0.727
1993/8/31	899.270	895.760	909.720	893.990	895.680	-3.590	-0.399	-0.390
1993/9/1	895.680	898.010	900.180	886.570	893.970	-1.710	-0.191	0.260
1993/9/2	893.970	894.270	901.390	893.000	901.390	7.420	0.830	0.034
1993/9/3	901.390	907.890	926.110	905.710	922.690	21.300	2.363	0.721
1993/9/6	922.690	940.460	947.530	933.740	947.530	24.840	2.692	1.926
1993/9/7	947.530	947.120	947.120	908.290	909.040	-38.490	-4.062	-0.043
1993/9/8	909.040	907.980	918.260	896.560	909.130	0.090	0.010	-0.117
1993/9/9	909.130	911.950	914.790	900.820	901.660	-7.470	-0.822	0.310
1993/9/10	901.660	887.830	908.910	887.650	903.560	1.900	0.211	-1.534
1993/9/13	903.560	895.620	895.620	873.550	879.240	-24.320	-2.692	-0.879
1993/9/14	879.240	875.140	879.930	865.610	876.620	-2.620	-0.298	-0.466
1993/9/15	876.620	876.380	903.240	876.250	880.780	4.160	0.475	-0.027
1993/9/16	880.780	885.020	885.790	874.350	875.080	-5.700	-0.647	0.481
1993/9/17	875.080	874.510	883.170	868.740	881.410	6.330	0.723	-0.065
1993/9/20	881.410	875.970	878.230	865.740	875.000	-6.410	-0.727	-0.617
1993/9/21	875.000	875.130	896.680	875.130	890.230	15.230	1.741	0.015
1993/9/22	890.230	891.050	892.320	881.040	881.240	-8.990	-1.010	0.092
1993/9/23	881.240	882.680	888.820	881.680	884.020	2.780	0.316	0.163
1993/9/24	884.020	873.160	915.060	864.380	875.810	-8.210	-0.929	-1.228
1993/9/27	875.810	876.610	884.300	876.390	880.980	5.170	0.590	0.091
1993/9/28	880.980	886.110	898.150	883.920	898.150	17.170	1.949	0.582
1993/9/29	898.150	904.760	909.840	885.460	886.120	-12.030	-1.339	0.736
1993/9/30	886.120	887.130	896.580	883.550	890.270	4.150	0.468	0.114
1993/10/4	890.270	895.690	901.370	891.330	892.550	2.280	0.256	0.609
1993/10/5	892.550	894.370	896.000	885.040	885.860	-6.690	-0.750	0.204
1993/10/6	885.860	886.330	891.130	879.420	885.040	-0.820	-0.093	0.053
1993/10/7	885.040	887.000	934.400	880.990	887.620	2.580	0.292	0.221
1993/10/8	887.620	897.720	898.900	874.280	874.760	-12.860	-1.449	1.138
1993/10/11	874.760	872.950	879.680	866.930	868.380	-6.380	-0.729	-0.207
1993/10/12	868.380	868.480	875.620	866.850	871.420	3.040	0.350	0.012
1993/10/13	871.420	874.360	879.290	854.790	859.700	-11.720	-1.345	0.337
1993/10/14	859.700	858.330	859.480	848.530	855.040	-4.660	-0.542	-0.159
1993/10/15	855.040	855.670	862.540	854.970	856.920	1.880	0.220	0.074
1993/10/18	856.920	852.820	852.820	835.250	835.250	-21.670	-2.529	-0.478
1993/10/19	835.250	839.200	846.390	836.770	839.600	4.350	0.521	0.473
1993/10/20	839.600	843.580	846.780	837.970	843.850	4.250	0.506	0.474
1993/10/21	843.850	846.250	846.430	831.870	832.250	-11.600	-1.375	0.284
1993/10/22	832.250	827.750	844.500	818.810	818.810	-13.440	-1.615	-0.541
1993/10/25	818.810	792.780	797.480	774.540	784.970	-33.840	-4.133	-3.179
1993/10/26	784.970	789.250	792.430	781.130	783.230	-1.740	-0.222	0.545
1993/10/27	783.230	787.790	789.410	776.410	778.380	-4.850	-0.619	0.582
1993/10/28	778.380	779.640	829.100	778.270	824.660	46.280	5.946	0.162
1993/10/29	824.660	834.510	834.790	809.800	814.820	-9.840	-1.193	1.194
1993/11/1	814.820	801.860	823.250	801.860	816.710	1.890	0.232	-1.591
1993/11/2	816.710	821.850	824.490	810.810	812.670	-4.040	-0.495	0.629
1993/11/3	812.670	812.630	814.740	804.730	805.710	-6.960	-0.856	-0.005
1993/11/4	805.710	804.660	806.660	793.320	804.260	-1.450	-0.180	-0.130
1993/11/5	804.260	804.260	816.400	803.030	814.390	10.130	1.260	0.000
1993/11/8	814.390	833.260	836.990	819.090	836.990	22.600	2.775	2.317
1993/11/9	836.990	840.890	846.150	834.750	846.150	9.160	1.094	0.466
1993/11/10	846.150	848.450	856.770	828.660	833.170	-12.980	-1.534	0.272
1993/11/11	833.170	836.550	851.440	836.550	848.270	15.100	1.812	0.406
1993/11/12	848.270	858.200	868.910	858.200	865.970	17.700	2.087	1.171
1993/11/15	865.970	875.800	893.420	875.800	890.460	24.490	2.828	1.135
1993/11/16	890.460	890.920	891.430	876.610	880.330	-10.130	-1.138	0.052
1993/11/17	880.330	881.930	894.960	881.930	887.650	7.320	0.832	0.182
1993/11/18	887.650	895.690	903.280	892.410	903.070	15.420	1.737	0.906
1993/11/19	903.070	907.410	924.670	904.600	924.670	21.600	2.392	0.481
1993/11/22	924.670	924.670	954.350	898.490	949.770	25.100	2.715	0.000
1993/11/23	949.770	955.820	971.460	949.820	957.950	8.180	0.861	0.637
1993/11/24	957.950	955.240	963.620	945.430	953.230	-4.720	-0.493	-0.283
1993/11/25	953.230	959.900	992.890	959.900	986.690	33.460	3.510	0.700
1993/11/26	986.690	986.690	1011.760	963.460	965.390	-21.300	-2.159	0.000
1993/11/29	965.390	968.440	974.850	956.340	972.960	7.570	0.784	0.316
1993/11/30	972.960	984.540	990.400	979.080	984.930	11.970	1.230	1.190
1993/12/1	984.930	993.670	993.740	971.490	974.800	-10.130	-1.029	0.887
1993/12/2	974.800	974.350	980.940	964.430	972.800	-2.000	-0.205	-0.046
1993/12/3	972.800	975.650	982.100	970.100	980.670	7.870	0.809	0.293
1993/12/6	980.670	986.120	1004.010	979.720	995.720	15.050	1.535	0.556
1993/12/7	995.720	1006.700	1022.340	1006.700	1022.340	26.620	2.673	1.103
1993/12/8	1022.340	1044.850	1044.850	1004.020	1009.670	-12.670	-1.239	2.202
1993/12/9	1009.670	1016.780	1016.780	969.950	984.900	-24.770	-2.453	0.704
1993/12/10	984.900	986.020	994.480	957.650	978.570	-6.330	-0.643	0.114
1993/12/13	978.570	982.380	982.380	947.830	950.770	-27.800	-2.841	0.389
1993/12/14	950.770	942.010	953.670	914.950	925.200	-25.570	-2.689	-0.921
1993/12/15	925.200	926.050	940.610	903.820	940.610	15.410	1.666	0.092
1993/12/16	940.610	941.430	948.360	908.080	908.080	-32.530	-3.458	0.087
1993/12/17	908.080	884.470	913.330	884.470	901.700	-6.380	-0.703	-2.600
1993/12/20	901.700	823.770	836.040	750.460	783.790	-117.910	-13.076	-8.643
1993/12/21	783.790	786.820	840.340	778.930	840.340	56.550	7.215	0.387
1993/12/22	840.340	837.540	852.630	819.680	821.190	-19.150	-2.279	-0.333
1993/12/23	821.190	820.540	839.410	820.540	833.770	12.580	1.532	-0.079
1993/12/24	833.770	841.660	845.070	828.810	834.390	0.620	0.074	0.946
1993/12/27	834.390	841.490	843.970	837.830	839.900	5.510	0.660	0.851
1993/12/28	839.900	851.380	854.650	836.170	839.570	-0.330	-0.039	1.367
1993/12/29	839.570	839.560	839.560	820.060	821.160	-18.410	-2.193	-0.001
1993/12/30	821.160	819.140	835.210	816.360	826.230	5.070	0.617	-0.246
1993/12/31	826.230	829.160	834.860	825.460	833.800	7.570	0.916	0.355
1994/1/3	833.800	837.700	840.650	831.660	833.900	0.100	0.012	0.468
1994/1/4	833.900	835.970	836.970	829.890	832.690	-1.210	-0.145	0.248
1994/1/5	832.690	829.300	847.050	823.100	846.980	14.290	1.716	-0.407
1994/1/6	846.980	850.780	869.330	850.780	869.330	22.350	2.639	0.449
1994/1/7	869.330	875.180	883.990	873.010	879.640	10.310	1.186	0.673
1994/1/10	879.640	891.990	900.300	889.730	900.300	20.660	2.349	1.404
1994/1/11	900.300	903.540	907.090	884.000	891.790	-8.510	-0.945	0.360
1994/1/12	891.790	891.830	900.230	885.880	888.040	-3.750	-0.421	0.004
1994/1/13	888.040	889.020	899.140	888.800	897.460	9.420	1.061	0.110
1994/1/14	897.460	900.130	900.990	842.620	849.230	-48.230	-5.374	0.298
1994/1/17	849.230	861.340	868.880	856.500	859.280	10.050	1.183	1.426
1994/1/18	859.280	859.300	859.300	826.010	835.060	-24.220	-2.819	0.002
1994/1/19	835.060	835.080	835.080	794.170	807.500	-27.560	-3.300	0.002
1994/1/20	807.500	791.000	804.250	777.830	802.610	-4.890	-0.606	-2.043
1994/1/21	802.610	800.550	815.750	794.970	812.880	10.270	1.280	-0.257
1994/1/24	812.880	830.160	839.200	824.420	839.200	26.320	3.238	2.126
1994/1/25	839.200	838.060	842.040	815.230	815.890	-23.310	-2.778	-0.136
1994/1/26	815.890	828.340	828.400	810.320	812.410	-3.480	-0.427	1.526
1994/1/27	812.410	813.540	819.790	813.540	818.600	6.190	0.762	0.139
1994/1/28	818.600	818.320	818.340	795.070	799.260	-19.340	-2.363	-0.034
1994/1/31	799.260	781.540	781.740	760.780	770.250	-29.010	-3.630	-2.217
1994/2/1	770.250	770.250	770.280	750.610	755.150	-15.100	-1.960	0.000
1994/2/2	755.150	753.100	772.200	753.100	772.200	17.050	2.258	-0.271
1994/2/3	772.200	775.200	792.520	775.200	780.170	7.970	1.032	0.389
1994/2/4	780.170	784.060	797.880	782.340	797.860	17.690	2.268	0.499
1994/2/14	797.860	813.950	818.570	779.090	779.910	-17.950	-2.250	2.017
1994/2/15	779.910	775.850	777.420	761.640	772.760	-7.150	-0.917	-0.521
1994/2/16	772.760	775.140	779.250	773.130	776.100	3.340	0.432	0.308
1994/2/17	776.100	773.670	774.480	763.810	768.570	-7.530	-0.970	-0.313
1994/2/18	768.570	768.130	771.800	768.130	769.180	0.610	0.079	-0.057
1994/2/21	769.180	769.940	769.940	752.620	754.410	-14.770	-1.920	0.099
1994/2/22	754.410	751.680	772.820	749.740	768.170	13.760	1.824	-0.362
1994/2/23	768.170	768.520	769.960	757.240	759.710	-8.460	-1.101	0.046
1994/2/24	759.710	761.410	761.410	749.630	758.840	-0.870	-0.115	0.224
1994/2/25	758.840	767.570	787.670	765.450	787.420	28.580	3.766	1.150
1994/2/28	787.420	785.820	795.200	770.980	770.980	-16.440	-2.088	-0.203
1994/3/1	770.980	771.520	775.680	756.630	757.290	-13.690	-1.776	0.070
1994/3/2	757.290	755.530	760.440	740.630	742.060	-15.230	-2.011	-0.232
1994/3/3	742.060	739.390	745.710	727.990	734.450	-7.610	-1.026	-0.360
1994/3/4	734.450	729.140	735.970	724.330	726.300	-8.150	-1.110	-0.723
1994/3/7	726.300	718.350	718.790	714.050	718.400	-7.900	-1.088	-1.095
1994/3/8	718.400	721.650	728.760	705.650	711.270	-7.130	-0.993	0.452
1994/3/9	711.270	715.870	722.040	710.000	716.110	4.840	0.681	0.647
1994/3/10	716.110	717.720	741.440	694.030	698.890	-17.220	-2.405	0.225
1994/3/11	698.890	700.320	717.950	694.320	717.380	18.490	2.646	0.205
1994/3/14	717.380	774.770	788.420	751.200	788.420	71.040	9.903	8.000
1994/3/15	788.420	800.760	800.940	766.600	772.760	-15.660	-1.986	1.565
1994/3/16	772.760	767.660	793.870	766.650	793.870	21.110	2.732	-0.660
1994/3/17	793.870	805.410	807.520	772.090	776.040	-17.830	-2.246	1.454
1994/3/18	776.040	777.050	781.180	753.060	765.220	-10.820	-1.394	0.130
1994/3/21	765.220	755.860	757.550	731.050	731.620	-33.600	-4.391	-1.223
1994/3/22	731.620	726.160	739.320	724.380	739.310	7.690	1.051	-0.746
1994/3/23	739.310	739.380	740.380	723.890	725.210	-14.100	-1.907	0.009
1994/3/24	725.210	725.200	735.490	719.820	724.300	-0.910	-0.126	-0.001
1994/3/25	724.300	732.610	737.160	714.590	719.050	-5.250	-0.725	1.147
1994/3/28	719.050	702.420	709.190	696.520	702.230	-16.820	-2.339	-2.313
1994/3/29	702.230	706.370	711.480	700.520	706.910	4.680	0.666	0.590
1994/3/30	706.910	710.350	714.100	703.990	706.340	-0.570	-0.081	0.487
1994/3/31	706.340	709.910	713.600	701.460	704.460	-1.880	-0.266	0.505
1994/4/1	704.460	704.930	705.410	691.860	698.840	-5.620	-0.798	0.067
1994/4/4	698.840	698.190	700.210	692.510	694.380	-4.460	-0.638	-0.093
1994/4/5	694.380	695.200	698.590	681.020	682.750	-11.630	-1.675	0.118
1994/4/6	682.750	682.230	683.480	675.570	679.740	-3.010	-0.441	-0.076
1994/4/7	679.740	678.110	684.550	674.720	677.310	-2.430	-0.358	-0.240
1994/4/8	677.310	678.130	680.570	675.250	678.850	1.540	0.227	0.121
1994/4/11	678.850	668.850	670.270	657.100	659.050	-19.800	-2.917	-1.473
1994/4/12	659.050	655.340	665.810	652.560	665.610	6.560	0.995	-0.563
1994/4/13	665.610	673.600	674.500	654.940	656.790	-8.820	-1.325	1.200
1994/4/14	656.790	651.820	654.570	634.580	636.080	-20.710	-3.153	-0.757
1994/4/15	636.080	630.570	630.830	592.310	626.790	-9.290	-1.461	-0.866
1994/4/18	626.790	619.510	619.530	597.730	604.150	-22.640	-3.612	-1.161
1994/4/19	604.150	597.780	600.660	571.440	572.730	-31.420	-5.201	-1.054
1994/4/20	572.730	560.790	563.240	536.870	540.240	-32.490	-5.673	-2.085
1994/4/21	540.240	536.340	588.000	536.340	582.430	42.190	7.810	-0.722
1994/4/22	582.430	586.830	599.010	563.790	566.070	-16.360	-2.809	0.755
1994/4/25	566.070	566.630	572.390	555.760	560.800	-5.270	-0.931	0.099
1994/4/26	560.800	565.470	579.910	565.470	579.720	18.920	3.374	0.833
1994/4/27	579.720	590.990	598.580	583.290	598.500	18.780	3.240	1.944
1994/4/28	598.500	605.980	616.090	593.810	599.630	1.130	0.189	1.250
1994/4/29	599.630	598.350	610.950	585.770	592.560	-7.070	-1.179	-0.213
1994/5/3	592.560	593.940	605.770	588.950	605.770	13.210	2.229	0.233
1994/5/4	605.770	615.810	620.940	610.380	619.580	13.810	2.280	1.657
1994/5/5	619.580	608.360	609.850	585.230	590.870	-28.710	-4.634	-1.811
1994/5/6	590.870	589.230	592.750	575.250	585.800	-5.070	-0.858	-0.278
1994/5/9	585.800	587.940	588.380	576.940	581.700	-4.100	-0.700	0.365
1994/5/10	581.700	584.770	595.420	584.540	595.380	13.680	2.352	0.528
1994/5/11	595.380	603.270	606.730	589.640	591.180	-4.200	-0.705	1.325
1994/5/12	591.180	586.150	593.700	580.390	582.160	-9.020	-1.526	-0.851
1994/5/13	582.160	582.510	590.400	575.280	590.390	8.230	1.414	0.060
1994/5/16	590.390	597.120	597.120	588.480	592.570	2.180	0.369	1.140
1994/5/17	592.570	592.290	594.980	589.530	592.020	-0.550	-0.093	-0.047
1994/5/18	592.020	590.320	591.610	581.730	583.320	-8.700	-1.470	-0.287
1994/5/19	583.320	578.800	590.630	576.850	590.540	7.220	1.238	-0.775
1994/5/20	590.540	592.380	597.720	588.370	594.220	3.680	0.623	0.312
1994/5/23	594.220	594.520	597.150	586.390	587.650	-6.570	-1.106	0.050
1994/5/24	587.650	586.500	590.520	586.500	590.460	2.810	0.478	-0.196
1994/5/25	590.460	591.230	592.850	585.150	586.760	-3.700	-0.627	0.130
1994/5/26	586.760	586.090	587.160	575.930	577.460	-9.300	-1.585	-0.114
1994/5/27	577.460	572.970	574.780	566.370	573.360	-4.100	-0.710	-0.778
1994/5/30	573.360	565.630	565.870	543.190	544.260	-29.100	-5.075	-1.348
1994/5/31	544.260	538.450	556.280	537.780	556.260	12.000	2.205	-1.068
1994/6/1	556.260	554.080	556.900	543.880	545.050	-11.210	-2.015	-0.392
1994/6/2	545.050	543.300	548.120	543.100	546.580	1.530	0.281	-0.321
1994/6/3	546.580	547.210	555.390	547.150	548.750	2.170	0.397	0.115
1994/6/6	548.750	549.030	549.660	540.990	542.970	-5.780	-1.053	0.051
1994/6/7	542.970	541.160	541.250	527.930	529.760	-13.210	-2.433	-0.333
1994/6/8	529.760	526.400	535.520	522.850	533.560	3.800	0.717	-0.634
1994/6/9	533.560	534.240	536.890	521.020	523.000	-10.560	-1.979	0.127
1994/6/10	523.000	519.840	521.840	512.030	514.540	-8.460	-1.618	-0.604
1994/6/13	514.540	505.540	505.680	491.610	492.030	-22.510	-4.375	-1.749
1994/6/14	492.030	492.450	497.800	487.260	490.750	-1.280	-0.260	0.085
1994/6/15	490.750	492.840	498.710	491.180	496.110	5.360	1.092	0.426
1994/6/16	496.110	498.110	506.400	494.940	506.360	10.250	2.066	0.403
1994/6/17	506.360	509.090	528.450	504.130	527.850	21.490	4.244	0.539
1994/6/20	527.850	523.370	531.110	500.460	502.430	-25.420	-4.816	-0.849
1994/6/21	502.430	498.560	501.240	494.810	498.070	-4.360	-0.868	-0.770
1994/6/22	498.070	499.140	509.190	499.140	505.180	7.110	1.428	0.215
1994/6/23	505.180	507.030	507.920	498.570	500.390	-4.790	-0.948	0.366
1994/6/24	500.390	499.910	500.500	490.680	492.330	-8.060	-1.611	-0.096
1994/6/27	492.330	483.450	483.900	471.030	472.100	-20.230	-4.109	-1.804
1994/6/28	472.100	470.540	472.950	468.770	469.950	-2.150	-0.455	-0.330
1994/6/29	469.950	472.480	475.380	466.970	468.200	-1.750	-0.372	0.538
1994/6/30	468.200	466.350	471.180	458.740	469.290	1.090	0.233	-0.395
1994/7/1	469.290	469.270	469.430	457.510	458.370	-10.920	-2.327	-0.004
1994/7/4	458.370	446.230	446.860	438.120	438.580	-19.790	-4.318	-2.649
1994/7/5	438.580	437.640	443.860	436.220	443.610	5.030	1.147	-0.214
1994/7/6	443.610	444.590	445.050	430.770	431.710	-11.900	-2.683	0.221
1994/7/7	431.710	428.300	430.580	423.030	425.980	-5.730	-1.327	-0.790
1994/7/8	425.980	426.250	438.060	425.900	437.750	11.770	2.763	0.063
1994/7/11	437.750	436.540	436.540	427.080	428.150	-9.600	-2.193	-0.276
1994/7/12	428.150	427.620	431.150	427.230	429.210	1.060	0.248	-0.124
1994/7/13	429.210	430.550	437.660	430.400	437.620	8.410	1.959	0.312
1994/7/14	437.620	437.530	440.590	430.570	431.800	-5.820	-1.330	-0.021
1994/7/15	431.800	431.010	431.050	413.000	413.930	-17.870	-4.139	-0.183
1994/7/18	413.930	405.610	406.640	397.470	398.960	-14.970	-3.617	-2.010
1994/7/19	398.960	398.900	403.490	393.060	400.480	1.520	0.381	-0.015
1994/7/20	400.480	401.980	402.590	393.140	393.870	-6.610	-1.651	0.375
1994/7/21	393.870	390.940	390.990	380.720	380.900	-12.970	-3.293	-0.744
1994/7/22	380.900	378.190	378.230	362.290	363.730	-17.170	-4.508	-0.711
1994/7/25	363.730	357.400	375.390	354.500	375.390	11.660	3.206	-1.740
1994/7/26	375.390	376.760	388.800	372.110	388.750	13.360	3.559	0.365
1994/7/27	388.750	387.810	392.170	369.040	371.100	-17.650	-4.540	-0.242
1994/7/28	371.100	366.550	367.720	339.040	339.810	-31.290	-8.432	-1.226
1994/7/29	339.810	335.450	338.960	325.890	333.920	-5.890	-1.733	-1.283
1994/8/1	333.920	394.870	448.910	377.970	445.640	111.720	33.457	18.253
1994/8/2	445.640	451.180	494.810	431.580	432.610	-13.030	-2.924	1.243
1994/8/3	432.610	438.520	523.030	434.110	522.980	90.370	20.890	1.366
1994/8/4	522.980	558.690	592.980	522.980	562.770	39.790	7.608	6.828
1994/8/5	562.770	579.470	683.040	579.470	683.040	120.270	21.371	2.967
1994/8/8	683.040	720.480	754.670	671.670	711.800	28.760	4.211	5.481
1994/8/9	711.800	715.540	715.540	608.680	621.580	-90.220	-12.675	0.525
1994/8/10	621.580	619.340	739.660	597.260	739.660	118.080	18.997	-0.360
1994/8/11	739.660	765.320	768.080	684.530	689.310	-50.350	-6.807	3.469
1994/8/12	689.310	676.070	731.020	675.280	689.660	0.350	0.051	-1.921
1994/8/15	689.660	671.100	691.220	654.220	665.880	-23.780	-3.448	-2.691
1994/8/16	665.880	670.000	713.900	668.000	693.010	27.130	4.074	0.619
1994/8/17	693.010	703.880	725.040	693.020	725.040	32.030	4.622	1.569
1994/8/18	725.040	734.840	772.320	726.090	748.560	23.520	3.244	1.352
1994/8/19	748.560	750.670	760.270	707.020	713.850	-34.710	-4.637	0.282
1994/8/22	713.850	680.070	697.550	668.720	681.800	-32.050	-4.490	-4.732
1994/8/23	681.800	694.710	714.620	673.670	714.610	32.810	4.812	1.894
1994/8/24	714.610	718.610	727.410	704.670	705.710	-8.900	-1.245	0.560
1994/8/25	705.710	704.470	724.150	704.470	722.230	16.520	2.341	-0.176
1994/8/26	722.230	728.260	728.760	707.410	707.410	-14.820	-2.052	0.835
1994/8/29	707.410	716.870	717.950	706.520	710.680	3.270	0.462	1.337
1994/8/30	710.680	715.450	763.070	715.450	756.200	45.520	6.405	0.671
1994/8/31	756.200	771.330	787.220	761.930	785.330	29.130	3.852	2.001
1994/9/1	785.330	785.610	813.420	785.560	790.190	4.860	0.619	0.036
1994/9/2	790.190	796.690	830.200	796.690	830.180	39.990	5.061	0.823
1994/9/5	830.180	871.160	940.760	868.150	940.610	110.430	13.302	4.936
1994/9/6	940.610	973.280	1008.010	936.810	1004.920	64.310	6.837	3.473
1994/9/7	1004.920	977.300	1016.380	919.840	931.570	-73.350	-7.299	-2.748
1994/9/8	931.570	967.900	998.550	937.260	972.840	41.270	4.430	3.900
1994/9/9	972.840	982.430	997.670	950.810	962.520	-10.320	-1.061	0.986
1994/9/12	962.520	996.680	1023.300	981.810	1019.970	57.450	5.969	3.549
1994/9/13	1019.970	1036.840	1052.940	1025.100	1033.470	13.500	1.324	1.654
1994/9/14	1033.470	1040.950	1041.430	970.690	974.860	-58.610	-5.671	0.724
1994/9/15	974.860	985.330	991.120	930.620	972.540	-2.320	-0.238	1.074
1994/9/16	972.540	983.790	992.390	953.990	978.990	6.450	0.663	1.157
1994/9/19	978.990	944.250	970.060	925.830	927.620	-51.370	-5.247	-3.549
1994/9/20	927.620	922.800	933.280	897.380	914.390	-13.230	-1.426	-0.520
1994/9/21	914.390	928.750	969.030	928.750	969.030	54.640	5.976	1.570
1994/9/22	969.030	974.210	974.250	913.940	918.440	-50.590	-5.221	0.535
1994/9/23	918.440	908.750	912.950	865.930	867.650	-50.790	-5.530	-1.055
1994/9/26	867.650	856.170	884.270	844.320	880.600	12.950	1.493	-1.323
1994/9/27	880.600	880.690	886.960	865.240	870.150	-10.450	-1.187	0.010
1994/9/28	870.150	881.140	913.290	881.140	912.380	42.230	4.853	1.263
1994/9/29	912.380	921.810	922.290	823.050	839.370	-73.010	-8.002	1.034
1994/9/30	839.370	811.830	835.500	789.640	791.150	-48.220	-5.745	-3.281
1994/10/5	791.150	770.900	775.850	681.870	706.420	-84.730	-10.710	-2.560
1994/10/6	706.420	731.650	736.290	659.890	660.500	-45.920	-6.500	3.572
1994/10/7	660.500	638.320	759.800	546.790	738.030	77.530	11.738	-3.358
1994/10/10	738.030	678.020	727.470	665.740	698.930	-39.100	-5.298	-8.131
1994/10/11	698.930	712.030	721.660	700.020	705.070	6.140	0.879	1.874
1994/10/12	705.070	712.390	725.670	706.560	711.010	5.940	0.843	1.038
1994/10/13	711.010	706.760	706.760	634.670	635.380	-75.630	-10.637	-0.598
1994/10/14	635.380	608.070	666.920	593.050	663.750	28.370	4.465	-4.298
1994/10/17	663.750	617.900	633.160	615.500	616.340	-47.410	-7.143	-6.908
1994/10/18	616.340	625.490	630.160	619.110	624.520	8.180	1.327	1.485
1994/10/19	624.520	631.340	654.060	631.240	652.890	28.370	4.543	1.092
1994/10/20	652.890	663.310	718.990	663.310	718.990	66.100	10.124	1.596
1994/10/21	718.990	730.970	746.900	706.410	712.710	-6.280	-0.873	1.666
1994/10/24	712.710	741.050	785.950	734.930	785.850	73.140	10.262	3.976
1994/10/25	785.850	794.570	794.850	744.520	744.520	-41.330	-5.259	1.110
1994/10/26	744.520	725.940	730.800	683.400	686.310	-58.210	-7.819	-2.496
1994/10/27	686.310	682.020	703.620	678.180	703.620	17.310	2.522	-0.625
1994/10/28	703.620	695.660	702.920	675.650	677.450	-26.170	-3.719	-1.131
1994/10/31	677.450	648.240	665.100	642.860	654.980	-22.470	-3.317	-4.312
1994/11/1	654.980	667.660	675.660	657.270	673.790	18.810	2.872	1.936
1994/11/2	673.790	667.050	672.120	663.770	667.860	-5.930	-0.880	-1.000
1994/11/3	667.860	675.320	722.600	675.040	717.360	49.500	7.412	1.117
1994/11/4	717.360	717.610	717.650	664.690	666.770	-50.590	-7.052	0.035
1994/11/7	666.770	649.140	678.450	648.680	674.670	7.900	1.185	-2.644
1994/11/8	674.670	707.270	735.830	697.820	709.690	35.020	5.191	4.832
1994/11/9	709.690	691.980	724.720	691.980	723.910	14.220	2.004	-2.495
1994/11/10	723.910	738.000	743.220	710.010	711.680	-12.230	-1.689	1.946
1994/11/11	711.680	725.880	731.160	708.000	731.160	19.480	2.737	1.995
1994/11/14	731.160	731.630	739.560	725.530	733.390	2.230	0.305	0.064
1994/11/15	733.390	717.300	724.390	704.890	705.430	-27.960	-3.812	-2.194
1994/11/16	705.430	704.940	712.380	694.260	706.630	1.200	0.170	-0.069
1994/11/17	706.630	707.160	709.890	696.880	697.170	-9.460	-1.339	0.075
1994/11/18	697.170	690.660	698.820	685.620	698.810	1.640	0.235	-0.934
1994/11/21	698.810	695.750	703.590	693.940	699.100	0.290	0.042	-0.438
1994/11/22	699.100	702.040	705.250	690.050	692.390	-6.710	-0.960	0.421
1994/11/23	692.390	690.980	691.610	676.500	679.610	-12.780	-1.846	-0.204
1994/11/24	679.610	676.160	684.020	674.650	678.020	-1.590	-0.234	-0.508
1994/11/25	678.020	697.090	701.310	684.000	685.330	7.310	1.078	2.813
1994/11/28	685.330	683.830	683.940	677.960	681.490	-3.840	-0.560	-0.219
1994/11/29	681.490	671.700	687.560	670.610	687.560	6.070	0.891	-1.437
1994/11/30	687.560	687.040	689.960	682.800	683.590	-3.970	-0.577	-0.076
1994/12/1	683.590	684.020	684.720	680.000	682.300	-1.290	-0.189	0.063
1994/12/2	682.300	684.180	685.470	677.600	677.910	-4.390	-0.643	0.276
1994/12/5	677.910	674.540	675.420	662.720	663.130	-14.780	-2.180	-0.497
1994/12/6	663.130	658.940	658.940	648.720	653.980	-9.150	-1.380	-0.632
1994/12/7	653.980	655.140	658.570	651.370	652.850	-1.130	-0.173	0.177
1994/12/8	652.850	653.830	654.650	643.270	643.860	-8.990	-1.377	0.150
1994/12/9	643.860	639.750	647.840	635.780	640.670	-3.190	-0.495	-0.638
1994/12/12	640.670	636.350	636.350	620.470	620.470	-20.200	-3.153	-0.674
1994/12/13	620.470	632.690	640.130	621.780	636.680	16.210	2.613	1.969
1994/12/14	636.680	633.060	633.060	624.360	625.210	-11.470	-1.802	-0.569
1994/12/15	625.210	626.440	671.010	626.420	666.680	41.470	6.633	0.197
1994/12/16	666.680	661.380	693.760	657.860	680.230	13.550	2.033	-0.795
1994/12/19	680.230	684.620	685.470	653.310	653.370	-26.860	-3.949	0.645
1994/12/20	653.370	660.260	674.800	654.880	667.940	14.570	2.230	1.055
1994/12/21	667.940	665.790	691.810	665.510	672.470	4.530	0.678	-0.322
1994/12/22	672.470	670.170	676.130	658.120	673.480	1.010	0.150	-0.342
1994/12/23	673.480	675.940	695.220	675.910	677.840	4.360	0.647	0.365
1994/12/26	677.840	684.810	689.130	674.900	675.880	-1.960	-0.289	1.028
1994/12/27	675.880	679.180	681.300	659.340	660.880	-15.000	-2.219	0.488
1994/12/28	660.880	660.720	662.950	648.230	649.590	-11.290	-1.708	-0.024
1994/12/29	649.590	651.330	658.290	642.260	645.060	-4.530	-0.697	0.268
1994/12/30	645.060	648.040	651.350	643.060	647.870	2.810	0.436	0.462
1995/1/3	647.870	637.720	647.710	630.530	639.880	-7.990	-1.233	-1.567
1995/1/4	639.880	641.900	655.510	638.860	653.810	13.930	2.177	0.316
1995/1/5	653.810	656.200	657.450	645.810	646.890	-6.920	-1.058	0.366
1995/1/6	646.890	642.750	643.890	636.330	640.760	-6.130	-0.948	-0.640
1995/1/9	640.760	637.520	637.550	625.040	625.970	-14.790	-2.308	-0.506
1995/1/10	625.970	616.160	617.600	607.060	610.300	-15.670	-2.503	-1.567
1995/1/11	610.300	610.300	615.210	606.920	613.130	2.830	0.464	0.000
1995/1/12	613.130	612.790	615.470	601.170	602.120	-11.010	-1.796	-0.055
1995/1/13	602.120	597.320	601.070	583.810	597.840	-4.280	-0.711	-0.797
1995/1/16	597.840	591.060	591.320	584.880	588.810	-9.030	-1.510	-1.134
1995/1/17	588.810	591.810	595.020	586.600	587.940	-0.870	-0.148	0.510
1995/1/18	587.940	588.530	593.650	586.990	593.640	5.700	0.970	0.100
1995/1/19	593.640	589.700	593.100	571.360	571.720	-21.920	-3.693	-0.664
1995/1/20	571.720	566.810	578.530	559.650	571.240	-0.480	-0.084	-0.859
1995/1/23	571.240	564.860	565.040	553.110	553.440	-17.800	-3.116	-1.117
1995/1/24	553.440	552.780	559.340	547.380	547.570	-5.870	-1.061	-0.119
1995/1/25	547.570	550.270	558.580	550.270	555.770	8.200	1.498	0.493
1995/1/26	555.770	553.910	555.260	551.140	553.100	-2.670	-0.480	-0.335
1995/1/27	553.100	552.950	564.510	552.930	562.590	9.490	1.716	-0.027
1995/2/6	562.590	559.780	559.840	532.910	533.720	-28.870	-5.132	-0.499
1995/2/7	533.720	532.110	536.630	524.420	532.490	-1.230	-0.231	-0.302
1995/2/8	532.490	533.090	537.540	531.220	533.750	1.260	0.237	0.113
1995/2/9	533.750	533.790	553.360	533.140	553.350	19.600	3.672	0.007
1995/2/10	553.350	548.770	558.950	540.630	541.380	-11.970	-2.163	-0.828
1995/2/13	541.380	537.950	550.260	537.050	548.840	7.460	1.378	-0.634
1995/2/14	548.840	549.760	552.850	542.180	548.110	-0.730	-0.133	0.168
1995/2/15	548.110	547.830	548.590	542.500	542.840	-5.270	-0.962	-0.051
1995/2/16	542.840	542.250	542.820	537.210	538.370	-4.470	-0.823	-0.109
1995/2/17	538.370	537.870	537.910	532.670	533.760	-4.610	-0.856	-0.093
1995/2/20	533.760	534.570	540.860	534.510	534.960	1.200	0.225	0.152
1995/2/21	534.960	536.070	541.140	535.970	541.140	6.180	1.155	0.207
1995/2/22	541.140	541.210	594.810	541.210	594.640	53.500	9.887	0.013
1995/2/23	594.640	583.430	608.580	573.400	589.120	-5.520	-0.928	-1.885
1995/2/24	589.120	591.910	594.920	555.200	558.430	-30.690	-5.210	0.474
1995/2/27	558.430	584.020	591.430	559.040	561.270	2.840	0.509	4.582
1995/2/28	561.270	558.420	558.420	544.060	549.260	-12.010	-2.140	-0.508
1995/3/1	549.260	548.910	559.480	545.720	556.950	7.690	1.400	-0.064
1995/3/2	556.950	557.500	564.640	553.520	560.850	3.900	0.700	0.099
1995/3/3	560.850	562.300	580.390	562.300	577.220	16.370	2.919	0.259
1995/3/6	577.220	585.240	616.760	582.550	616.300	39.080	6.770	1.389
1995/3/7	616.300	614.730	635.240	597.200	632.960	16.660	2.703	-0.255
1995/3/8	632.960	632.950	639.010	616.770	620.800	-12.160	-1.921	-0.002
1995/3/9	620.800	617.220	624.250	604.790	605.590	-15.210	-2.450	-0.577
1995/3/10	605.590	600.450	600.510	583.720	586.290	-19.300	-3.187	-0.849
1995/3/13	586.290	596.640	597.180	583.380	586.230	-0.060	-0.010	1.765
1995/3/14	586.230	588.180	599.900	586.190	588.240	2.010	0.343	0.333
1995/3/15	588.240	588.780	591.490	568.600	572.600	-15.640	-2.659	0.092
1995/3/16	572.600	570.510	579.880	569.170	579.880	7.280	1.271	-0.365
1995/3/17	579.880	579.620	593.970	577.910	593.520	13.640	2.352	-0.045
1995/3/20	593.520	597.840	604.960	585.150	585.450	-8.070	-1.360	0.728
1995/3/21	585.450	581.800	593.160	581.330	591.950	6.500	1.110	-0.623
1995/3/22	591.950	595.320	613.760	594.410	613.700	21.750	3.674	0.569
1995/3/23	613.700	617.540	620.340	609.150	611.130	-2.570	-0.419	0.626
1995/3/24	611.130	609.900	613.590	600.560	611.770	0.640	0.105	-0.201
1995/3/27	611.770	618.470	631.700	618.470	629.360	17.590	2.875	1.095
1995/3/28	629.360	625.570	631.830	624.390	626.550	-2.810	-0.447	-0.602
1995/3/29	626.550	624.840	637.350	615.440	637.150	10.600	1.692	-0.273
1995/3/30	637.150	641.360	645.320	630.050	630.930	-6.220	-0.976	0.661
1995/3/31	630.930	629.930	648.040	627.230	646.920	15.990	2.534	-0.158
1995/4/3	646.920	651.040	660.610	647.430	656.880	9.960	1.540	0.637
1995/4/4	656.880	652.430	660.790	650.820	660.160	3.280	0.499	-0.677
1995/4/5	660.160	658.440	664.950	649.300	649.700	-10.460	-1.585	-0.261
1995/4/6	649.700	645.140	659.090	641.830	659.060	9.360	1.441	-0.702
1995/4/7	659.060	663.450	677.660	662.740	673.720	14.660	2.224	0.666
1995/4/10	673.720	678.740	681.150	665.110	667.390	-6.330	-0.940	0.745
1995/4/11	667.390	661.010	665.040	640.350	641.080	-26.310	-3.942	-0.956
1995/4/12	641.080	633.820	649.210	632.770	644.740	3.660	0.571	-1.132
1995/4/13	644.740	647.210	651.020	632.410	632.760	-11.980	-1.858	0.383
1995/4/14	632.760	630.720	640.560	627.040	640.040	7.280	1.151	-0.322
1995/4/17	640.040	640.170	642.820	628.440	631.260	-8.780	-1.372	0.020
1995/4/18	631.260	629.870	634.150	625.130	625.520	-5.740	-0.909	-0.220
1995/4/19	625.520	625.240	631.590	625.110	631.510	5.990	0.958	-0.045
1995/4/20	631.510	634.040	645.350	634.040	645.200	13.690	2.168	0.401
1995/4/21	645.200	646.900	649.220	635.730	635.990	-9.210	-1.428	0.263
1995/4/24	635.990	627.390	630.260	618.130	619.730	-16.260	-2.557	-1.352
1995/4/25	619.730	617.010	621.530	615.350	619.840	0.110	0.018	-0.439
1995/4/26	619.840	621.120	622.830	601.760	601.830	-18.010	-2.906	0.207
1995/4/27	601.830	579.640	598.620	547.210	573.310	-28.520	-4.739	-3.687
1995/4/28	573.310	577.430	582.020	572.320	579.930	6.620	1.155	0.719
1995/5/2	579.930	576.690	580.280	574.900	579.040	-0.890	-0.154	-0.559
1995/5/3	579.040	580.790	586.250	580.130	580.380	1.340	0.231	0.302
1995/5/4	580.380	579.510	580.460	567.930	571.200	-9.180	-1.582	-0.150
1995/5/5	571.200	569.530	577.450	569.530	574.170	2.970	0.520	-0.292
1995/5/8	574.170	573.120	575.100	568.700	571.510	-2.660	-0.463	-0.183
1995/5/9	571.510	572.100	579.560	572.100	578.500	6.990	1.223	0.103
1995/5/10	578.500	577.760	580.750	564.860	565.140	-13.360	-2.309	-0.128
1995/5/11	565.140	568.750	572.340	566.420	568.060	2.920	0.517	0.639
1995/5/12	568.060	569.350	593.500	567.890	584.840	16.780	2.954	0.227
1995/5/15	584.840	583.190	583.400	578.600	582.040	-2.800	-0.479	-0.282
1995/5/16	582.040	583.170	584.410	578.180	578.850	-3.190	-0.548	0.194
1995/5/17	578.850	578.840	582.960	577.140	582.890	4.040	0.698	-0.002
1995/5/18	582.890	741.810	770.820	682.010	763.510	180.620	30.987	27.264
1995/5/19	763.510	768.820	855.810	761.380	855.810	92.300	12.089	0.695
1995/5/22	855.810	919.750	926.410	870.790	897.420	41.610	4.862	7.471
1995/5/23	897.420	791.740	833.690	749.830	750.300	-147.120	-16.394	-11.776
1995/5/24	750.300	761.160	770.140	720.970	741.930	-8.370	-1.116	1.447
1995/5/25	741.930	747.060	748.230	696.440	696.850	-45.080	-6.076	0.691
1995/5/26	696.850	681.370	781.340	672.370	727.620	30.770	4.416	-2.221
1995/5/29	727.620	719.640	724.010	698.770	710.590	-17.030	-2.341	-1.097
1995/5/30	710.590	712.260	725.800	704.400	711.000	0.410	0.058	0.235
1995/5/31	711.000	701.220	706.480	690.710	700.510	-10.490	-1.475	-1.376
1995/6/1	700.510	703.720	708.670	702.080	708.670	8.160	1.165	0.458
1995/6/2	708.670	710.820	722.300	710.500	716.820	8.150	1.150	0.303
1995/6/5	716.820	718.140	718.410	691.010	691.640	-25.180	-3.513	0.184
1995/6/6	691.640	678.370	690.650	675.650	689.130	-2.510	-0.363	-1.919
1995/6/7	689.130	688.860	716.540	686.880	716.450	27.320	3.964	-0.039
1995/6/8	716.450	711.180	722.170	693.340	695.930	-20.520	-2.864	-0.736
1995/6/9	695.930	695.700	709.020	695.620	702.620	6.690	0.961	-0.033
1995/6/12	702.620	696.650	702.170	690.400	698.720	-3.900	-0.555	-0.850
1995/6/13	698.720	697.890	702.970	696.830	698.950	0.230	0.033	-0.119
1995/6/14	698.950	699.320	701.850	684.850	689.220	-9.730	-1.392	0.053
1995/6/15	689.220	685.450	685.460	640.370	646.850	-42.370	-6.148	-0.547
1995/6/16	646.850	638.300	655.340	636.130	646.540	-0.310	-0.048	-1.322
1995/6/19	646.540	637.580	641.690	634.810	638.960	-7.580	-1.172	-1.386
1995/6/20	638.960	641.410	647.370	639.490	640.660	1.700	0.266	0.383
1995/6/21	640.660	640.880	651.810	639.880	651.810	11.150	1.740	0.034
1995/6/22	651.810	650.850	653.920	642.600	644.470	-7.340	-1.126	-0.147
1995/6/23	644.470	643.680	650.820	643.680	650.140	5.670	0.880	-0.123
1995/6/26	650.140	650.910	654.780	647.810	653.400	3.260	0.501	0.118
1995/6/27	653.400	655.960	659.780	648.840	649.930	-3.470	-0.531	0.392
1995/6/28	649.930	649.280	649.480	643.520	647.640	-2.290	-0.352	-0.100
1995/6/29	647.640	647.820	650.820	641.570	643.920	-3.720	-0.574	0.028
1995/6/30	643.920	641.600	641.600	625.700	630.580	-13.340	-2.072	-0.360
1995/7/3	630.580	623.140	623.190	612.920	613.180	-17.400	-2.759	-1.180
1995/7/4	613.180	612.240	620.620	610.330	620.620	7.440	1.213	-0.153
1995/7/5	620.620	624.020	637.400	623.980	636.030	15.410	2.483	0.548
1995/7/6	636.030	638.030	650.710	631.240	637.770	1.740	0.274	0.314
1995/7/7	637.770	637.480	666.850	636.840	666.780	29.010	4.549	-0.045
1995/7/10	666.780	669.060	669.060	660.050	666.240	-0.540	-0.081	0.342
1995/7/11	666.240	668.770	669.770	648.620	649.190	-17.050	-2.559	0.380
1995/7/12	649.190	645.850	652.840	645.830	648.910	-0.280	-0.043	-0.514
1995/7/13	648.910	649.530	656.150	649.430	656.150	7.240	1.116	0.096
1995/7/14	656.150	658.920	662.550	652.360	652.800	-3.350	-0.511	0.422
1995/7/17	652.800	651.950	700.770	651.670	695.450	42.650	6.533	-0.130
1995/7/18	695.450	693.970	715.470	686.910	715.470	20.020	2.879	-0.213
1995/7/19	715.470	717.470	723.680	688.930	690.980	-24.490	-3.423	0.280
1995/7/20	690.980	686.560	696.930	681.370	690.300	-0.680	-0.098	-0.640
1995/7/21	690.300	694.100	699.190	686.640	693.560	3.260	0.472	0.550
1995/7/24	693.560	699.840	716.220	699.840	709.920	16.360	2.359	0.905
1995/7/25	709.920	709.720	712.280	699.600	703.580	-6.340	-0.893	-0.028
1995/7/26	703.580	703.290	713.040	690.360	691.120	-12.460	-1.771	-0.041
1995/7/27	691.120	686.900	697.720	686.760	697.720	6.600	0.955	-0.611
1995/7/28	697.720	699.850	702.970	692.880	695.420	-2.300	-0.330	0.305
1995/7/31	695.420	699.610	702.440	692.480	695.550	0.130	0.019	0.603
1995/8/1	695.550	697.220	718.240	688.650	715.400	19.850	2.854	0.240
1995/8/2	715.400	721.150	733.860	699.450	699.990	-15.410	-2.154	0.804
1995/8/3	699.990	699.410	706.650	698.590	703.440	3.450	0.493	-0.083
1995/8/4	703.440	707.190	712.540	706.550	709.880	6.440	0.916	0.533
1995/8/7	709.880	708.270	718.540	707.370	718.080	8.200	1.155	-0.227
1995/8/8	718.080	724.790	728.510	709.240	712.530	-5.550	-0.773	0.934
1995/8/9	712.530	711.800	717.550	704.870	717.460	4.930	0.692	-0.102
1995/8/10	717.460	718.750	741.320	714.620	735.150	17.690	2.466	0.180
1995/8/11	735.150	736.640	749.530	734.520	744.990	9.840	1.339	0.203
1995/8/14	744.990	759.120	788.160	752.980	776.130	31.140	4.180	1.897
1995/8/15	776.130	773.740	773.740	749.540	751.480	-24.650	-3.176	-0.308
1995/8/16	751.480	752.410	767.710	752.390	767.660	16.180	2.153	0.124
1995/8/17	767.660	775.800	783.220	763.250	769.450	1.790	0.233	1.060
1995/8/18	769.450	772.570	773.230	753.280	757.430	-12.020	-1.562	0.405
1995/8/21	757.430	752.060	755.440	735.120	739.060	-18.370	-2.425	-0.709
1995/8/22	739.060	738.940	742.920	734.410	739.860	0.800	0.108	-0.016
1995/8/23	739.860	741.720	744.390	724.690	729.890	-9.970	-1.348	0.251
1995/8/24	729.890	728.760	735.420	718.050	733.850	3.960	0.543	-0.155
1995/8/25	733.850	733.190	734.510	723.900	727.580	-6.270	-0.854	-0.090
1995/8/28	727.580	724.100	728.680	722.530	725.620	-1.960	-0.269	-0.478
1995/8/29	725.620	728.110	741.650	719.870	722.080	-3.540	-0.488	0.343
1995/8/30	722.080	721.750	725.870	714.040	715.730	-6.350	-0.879	-0.046
1995/8/31	715.730	715.560	723.870	711.110	723.870	8.140	1.137	-0.024
1995/9/1	723.870	726.050	728.850	720.990	728.840	4.970	0.687	0.301
1995/9/4	728.840	731.420	737.940	728.990	737.890	9.050	1.242	0.354
1995/9/5	737.890	743.210	751.580	736.220	739.530	1.640	0.222	0.721
1995/9/6	739.530	738.990	754.200	738.270	753.750	14.220	1.923	-0.073
1995/9/7	753.750	758.290	766.030	753.010	753.840	0.090	0.012	0.602
1995/9/8	753.840	753.280	758.180	747.060	751.080	-2.760	-0.366	-0.074
1995/9/11	751.080	756.680	775.450	755.620	775.450	24.370	3.245	0.746
1995/9/12	775.450	791.360	792.540	760.760	763.690	-11.760	-1.517	2.052
1995/9/13	763.690	764.910	767.120	755.000	763.180	-0.510	-0.067	0.160
1995/9/14	763.180	765.140	766.060	754.470	758.130	-5.050	-0.662	0.257
1995/9/15	758.130	756.650	757.890	749.890	755.930	-2.200	-0.290	-0.195
1995/9/18	755.930	757.990	758.180	751.310	757.400	1.470	0.195	0.273
1995/9/19	757.400	761.170	762.180	735.210	736.740	-20.660	-2.728	0.498
1995/9/20	736.740	730.280	731.540	721.000	726.140	-10.600	-1.439	-0.877
1995/9/21	726.140	726.320	731.890	726.250	731.170	5.030	0.693	0.025
1995/9/22	731.170	732.070	733.810	727.370	730.010	-1.160	-0.159	0.123
1995/9/25	730.010	730.010	730.010	717.430	723.350	-6.660	-0.912	0.000
1995/9/26	723.350	723.220	729.290	721.790	728.860	5.510	0.762	-0.018
1995/9/27	728.860	727.470	728.210	707.610	708.460	-20.400	-2.799	-0.191
1995/9/28	708.460	705.020	711.190	699.100	711.190	2.730	0.385	-0.486
1995/9/29	711.190	711.910	722.430	711.910	722.430	11.240	1.580	0.101
1995/10/4	722.430	724.040	725.200	716.070	717.790	-4.640	-0.642	0.223
1995/10/5	717.790	718.000	724.920	715.640	724.880	7.090	0.988	0.029
1995/10/6	724.880	724.880	729.540	718.930	719.960	-4.920	-0.679	0.000
1995/10/9	719.960	717.990	717.990	704.410	706.290	-13.670	-1.899	-0.274
1995/10/10	706.290	704.550	720.430	703.340	708.630	2.340	0.331	-0.246
1995/10/11	708.630	705.560	710.890	700.690	710.890	2.260	0.319	-0.433
1995/10/12	710.890	713.250	714.860	703.800	704.400	-6.490	-0.913	0.332
1995/10/13	704.400	702.490	711.530	693.860	702.980	-1.420	-0.202	-0.271
1995/10/16	702.980	702.130	706.400	696.790	701.340	-1.640	-0.233	-0.121
1995/10/17	701.340	700.860	705.600	698.480	702.400	1.060	0.151	-0.068
1995/10/18	702.400	705.720	716.830	705.720	716.830	14.430	2.054	0.473
1995/10/19	716.830	719.760	720.750	700.830	702.790	-14.040	-1.959	0.409
1995/10/20	702.790	700.330	726.290	697.560	726.290	23.500	3.344	-0.350
1995/10/23	726.290	729.760	729.970	718.440	723.090	-3.200	-0.441	0.478
1995/10/24	723.090	724.790	727.400	720.230	723.570	0.480	0.066	0.235
1995/10/25	723.570	765.210	765.480	740.740	760.410	36.840	5.091	5.755
1995/10/26	760.410	757.110	759.730	731.140	731.470	-28.940	-3.806	-0.434
1995/10/27	731.470	730.960	735.060	721.470	722.370	-9.100	-1.244	-0.070
1995/10/30	722.370	722.860	724.570	719.240	722.780	0.410	0.057	0.068
1995/10/31	722.780	723.430	726.490	715.400	717.320	-5.460	-0.755	0.090
1995/11/1	717.320	716.460	727.500	712.270	723.390	6.070	0.846	-0.120
1995/11/2	723.390	723.960	728.350	719.140	721.700	-1.690	-0.234	0.079
1995/11/3	721.700	720.770	727.790	720.770	727.780	6.080	0.843	-0.129
1995/11/6	727.780	729.040	736.150	728.990	736.150	8.370	1.150	0.173
1995/11/7	736.150	736.900	736.910	728.050	729.690	-6.460	-0.878	0.102
1995/11/8	729.690	725.330	725.330	708.580	711.610	-18.080	-2.478	-0.598
1995/11/9	711.610	708.580	714.530	700.820	711.200	-0.410	-0.058	-0.426
1995/11/10	711.200	710.750	712.190	708.000	708.760	-2.440	-0.343	-0.063
1995/11/13	708.760	705.890	705.920	686.430	688.700	-20.060	-2.830	-0.405
1995/11/14	688.700	687.060	691.250	684.470	688.870	0.170	0.025	-0.238
1995/11/15	688.870	688.500	692.200	680.680	692.200	3.330	0.483	-0.054
1995/11/16	692.200	690.110	691.090	681.250	682.440	-9.760	-1.410	-0.302
1995/11/17	682.440	680.080	682.230	675.370	676.190	-6.250	-0.916	-0.346
1995/11/20	676.190	671.800	677.110	668.630	674.740	-1.450	-0.214	-0.649
1995/11/21	674.740	675.180	678.860	675.180	678.420	3.680	0.545	0.065
1995/11/22	678.420	678.640	679.340	662.860	663.320	-15.100	-2.226	0.032
1995/11/23	663.320	662.610	664.860	657.640	658.370	-4.950	-0.746	-0.107
1995/11/24	658.370	656.960	662.050	654.090	659.370	1.000	0.152	-0.214
1995/11/27	659.370	658.080	658.320	644.560	645.030	-14.340	-2.175	-0.196
1995/11/28	645.030	643.730	652.570	638.310	652.570	7.540	1.169	-0.202
1995/11/29	652.570	652.100	652.100	640.550	641.590	-10.980	-1.683	-0.072
1995/11/30	641.590	639.510	652.620	632.030	641.140	-0.450	-0.070	-0.324
1995/12/1	641.140	631.550	639.490	624.930	633.810	-7.330	-1.143	-1.496
1995/12/4	633.810	632.720	635.730	632.240	634.920	1.110	0.175	-0.172
1995/12/5	634.920	636.430	638.760	635.590	637.220	2.300	0.362	0.238
1995/12/6	637.220	637.300	637.320	627.850	628.430	-8.790	-1.379	0.013
1995/12/7	628.430	628.630	632.370	627.060	631.840	3.410	0.543	0.032
1995/12/8	631.840	631.950	643.360	631.840	636.780	4.940	0.782	0.017
1995/12/11	636.780	636.820	639.290	618.080	619.260	-17.520	-2.751	0.006
1995/12/12	619.260	616.340	633.930	605.090	629.450	10.190	1.646	-0.472
1995/12/13	629.450	629.840	631.020	613.190	613.800	-15.650	-2.486	0.062
1995/12/14	613.800	613.070	617.860	611.490	614.750	0.950	0.155	-0.119
1995/12/15	614.750	612.600	612.610	601.020	603.890	-10.860	-1.767	-0.350
1995/12/18	603.890	600.650	600.650	591.510	592.140	-11.750	-1.946	-0.537
1995/12/19	592.140	592.720	596.350	590.900	592.060	-0.080	-0.014	0.098
1995/12/20	592.060	593.510	601.100	593.510	601.040	8.980	1.517	0.245
1995/12/21	601.040	601.910	606.690	597.230	597.430	-3.610	-0.601	0.145
1995/12/22	597.430	596.260	599.710	591.370	594.240	-3.190	-0.534	-0.196
1995/12/25	594.240	590.760	590.760	579.260	580.030	-14.210	-2.391	-0.586
1995/12/26	580.030	578.790	580.380	571.430	572.220	-7.810	-1.347	-0.214
1995/12/27	572.220	571.680	573.870	562.330	570.400	-1.820	-0.318	-0.094
1995/12/28	570.400	568.770	569.190	555.660	556.820	-13.580	-2.381	-0.286
1995/12/29	556.820	555.740	561.610	552.840	555.290	-1.530	-0.275	-0.194
1996/1/2	555.290	550.260	550.260	537.380	537.870	-17.420	-3.137	-0.906
1996/1/3	537.870	535.230	542.740	530.790	542.420	4.550	0.846	-0.491
1996/1/4	542.420	541.940	558.940	539.760	558.760	16.340	3.012	-0.088
1996/1/5	558.760	559.030	561.360	536.120	536.370	-22.390	-4.007	0.048
1996/1/8	536.370	533.330	540.040	527.910	539.170	2.800	0.522	-0.567
1996/1/9	539.170	541.350	559.640	540.990	558.620	19.450	3.607	0.404
1996/1/10	558.620	552.300	552.310	540.590	547.620	-11.000	-1.969	-1.131
1996/1/11	547.620	547.460	552.560	543.120	545.640	-1.980	-0.362	-0.029
1996/1/12	545.640	545.230	549.760	541.670	547.110	1.470	0.269	-0.075
1996/1/15	547.110	545.050	551.910	543.830	551.040	3.930	0.718	-0.377
1996/1/16	551.040	551.820	554.900	545.490	547.760	-3.280	-0.595	0.142
1996/1/17	547.760	546.210	548.570	535.240	537.310	-10.450	-1.908	-0.283
1996/1/18	537.310	533.380	533.410	517.300	517.630	-19.680	-3.663	-0.731
1996/1/19	517.630	515.000	523.590	512.830	523.510	5.880	1.136	-0.508
1996/1/22	523.510	520.950	521.000	514.160	516.460	-7.050	-1.347	-0.489
1996/1/23	516.460	515.480	522.410	515.480	519.600	3.140	0.608	-0.190
1996/1/24	519.600	519.940	524.330	519.940	522.630	3.030	0.583	0.065
1996/1/25	522.630	523.750	538.960	520.740	521.370	-1.260	-0.241	0.214
1996/1/26	521.370	516.440	527.070	515.370	525.570	4.200	0.806	-0.946
1996/1/29	525.570	526.200	530.170	525.490	529.140	3.570	0.679	0.120
1996/1/30	529.140	531.300	532.650	525.600	532.570	3.430	0.648	0.408
1996/1/31	532.570	531.460	538.110	530.120	537.350	4.780	0.898	-0.208
1996/2/1	537.350	536.240	537.170	532.610	536.680	-0.670	-0.125	-0.207
1996/2/2	536.680	535.120	536.040	528.570	536.040	-0.640	-0.119	-0.291
1996/2/5	536.040	537.230	537.270	522.480	522.850	-13.190	-2.461	0.222
1996/2/6	522.850	520.080	522.670	518.180	520.690	-2.160	-0.413	-0.530
1996/2/7	520.690	520.370	524.720	519.650	524.300	3.610	0.693	-0.061
1996/2/8	524.300	523.740	524.650	521.130	521.860	-2.440	-0.465	-0.107
1996/2/9	521.860	522.000	525.430	521.110	525.410	3.550	0.680	0.027
1996/2/12	525.410	523.570	524.060	523.570	523.850	-1.560	-0.297	-0.350
1996/2/13	523.850	525.140	530.750	524.960	529.580	5.730	1.094	0.246
1996/2/14	529.580	530.090	534.180	528.710	529.250	-0.330	-0.062	0.096
1996/2/15	529.250	529.320	538.350	528.500	536.980	7.730	1.461	0.013
1996/2/16	536.980	537.130	553.830	537.130	552.940	15.960	2.972	0.028
1996/3/4	552.940	583.380	601.980	572.910	601.980	49.040	8.869	5.505
1996/3/5	601.980	600.460	606.510	582.730	587.060	-14.920	-2.479	-0.253
1996/3/6	587.060	582.370	583.330	558.690	559.700	-27.360	-4.661	-0.799
1996/3/7	559.700	558.120	569.330	558.040	569.330	9.630	1.721	-0.282
1996/3/8	569.330	566.890	574.780	559.180	573.130	3.800	0.668	-0.429
1996/3/11	573.130	574.190	575.470	565.530	568.120	-5.010	-0.874	0.185
1996/3/12	568.120	566.300	566.300	556.410	563.880	-4.240	-0.746	-0.320
1996/3/13	563.880	562.770	566.130	561.030	563.200	-0.680	-0.121	-0.197
1996/3/14	563.200	562.980	564.730	561.500	562.300	-0.900	-0.160	-0.039
1996/3/15	562.300	561.440	563.500	557.540	562.390	0.090	0.016	-0.153
1996/3/18	562.390	561.810	568.020	561.090	567.870	5.480	0.974	-0.103
1996/3/19	567.870	568.140	571.130	565.340	566.550	-1.320	-0.232	0.048
1996/3/20	566.550	566.280	570.480	566.240	569.670	3.120	0.551	-0.048
1996/3/21	569.670	570.220	574.010	569.310	569.760	0.090	0.016	0.097
1996/3/22	569.760	569.510	571.330	566.520	570.180	0.420	0.074	-0.044
1996/3/25	570.180	570.770	572.750	569.370	570.240	0.060	0.011	0.103
1996/3/26	570.240	570.250	570.740	562.970	563.520	-6.720	-1.179	0.002
1996/3/27	563.520	562.730	562.980	557.320	562.350	-1.170	-0.208	-0.140
1996/3/28	562.350	562.310	562.440	553.890	554.040	-8.310	-1.478	-0.007
1996/3/29	554.040	553.790	557.330	549.720	556.390	2.350	0.424	-0.045
1996/4/1	556.390	566.210	573.950	561.950	566.190	9.800	1.761	1.765
1996/4/2	566.190	564.940	564.990	556.910	557.210	-8.980	-1.586	-0.221
1996/4/3	557.210	557.560	562.280	556.230	560.980	3.770	0.677	0.063
1996/4/4	560.980	561.190	564.470	559.820	563.190	2.210	0.394	0.037
1996/4/5	563.190	563.670	584.180	563.670	582.530	19.340	3.434	0.085
1996/4/8	582.530	583.630	587.600	578.320	581.380	-1.150	-0.197	0.189
1996/4/9	581.380	580.630	580.940	576.610	578.070	-3.310	-0.569	-0.129
1996/4/10	578.070	578.370	582.300	577.730	579.820	1.750	0.303	0.052
1996/4/11	579.820	579.510	583.380	576.990	583.380	3.560	0.614	-0.053
1996/4/12	583.380	584.390	593.730	584.390	586.960	3.580	0.614	0.173
1996/4/15	586.960	585.950	587.920	583.320	584.670	-2.290	-0.390	-0.172
1996/4/16	584.670	584.270	591.420	584.220	590.850	6.180	1.057	-0.068
1996/4/17	590.850	594.150	597.770	591.890	593.380	2.530	0.428	0.559
1996/4/18	593.380	592.810	600.280	589.800	600.280	6.900	1.163	-0.096
1996/4/19	600.280	602.150	618.270	602.150	618.120	17.840	2.972	0.312
1996/4/22	618.120	624.930	627.650	613.940	613.970	-4.150	-0.671	1.102
1996/4/23	613.970	611.370	623.770	609.890	623.770	9.800	1.596	-0.423
1996/4/24	623.770	633.800	664.650	633.800	664.650	40.880	6.554	1.608
1996/4/25	664.650	674.470	686.380	650.820	652.670	-11.980	-1.803	1.477
1996/4/26	652.670	660.140	714.560	660.140	707.610	54.940	8.418	1.145
1996/4/29	707.610	722.570	739.290	710.000	738.620	31.010	4.382	2.114
1996/4/30	738.620	728.390	738.500	679.450	681.160	-57.460	-7.779	-1.385
1996/5/2	681.160	715.970	721.660	652.760	654.430	-26.730	-3.924	5.110
1996/5/3	654.430	654.430	660.270	645.010	650.040	-4.390	-0.671	0.000
1996/5/6	650.040	648.230	672.850	648.230	671.280	21.240	3.268	-0.278
1996/5/7	671.280	677.440	682.620	660.020	661.160	-10.120	-1.508	0.918
1996/5/8	661.160	659.700	666.860	653.120	661.270	0.110	0.017	-0.221
1996/5/9	661.270	659.400	669.800	654.820	656.900	-4.370	-0.661	-0.283
1996/5/10	656.900	656.330	661.470	648.000	661.470	4.570	0.696	-0.087
1996/5/13	661.470	665.490	672.760	663.680	666.100	4.630	0.700	0.608
1996/5/14	666.100	668.580	672.440	663.340	665.410	-0.690	-0.104	0.372
1996/5/15	665.410	665.750	682.050	664.990	682.050	16.640	2.501	0.051
1996/5/16	682.050	687.510	698.370	682.270	683.070	1.020	0.150	0.801
1996/5/17	683.070	685.205	712.051	682.409	711.930	28.860	4.225	0.313
1996/5/20	711.930	719.192	725.161	699.365	703.084	-8.846	-1.243	1.020
1996/5/21	703.084	701.959	707.062	660.928	661.852	-41.232	-5.864	-0.160
1996/5/22	661.852	658.146	672.610	657.426	668.621	6.769	1.023	-0.560
1996/5/23	668.621	668.698	670.245	641.568	642.673	-25.948	-3.881	0.012
1996/5/24	642.673	638.759	644.919	630.420	639.802	-2.871	-0.447	-0.609
1996/5/27	639.802	639.513	642.106	635.016	637.959	-1.843	-0.288	-0.045
1996/5/28	637.959	638.569	647.063	638.179	646.912	8.953	1.403	0.096
1996/5/29	646.912	648.546	652.282	646.836	650.555	3.643	0.563	0.253
1996/5/30	650.555	650.610	650.895	634.023	636.364	-14.191	-2.181	0.008
1996/5/31	636.364	633.916	653.224	632.220	643.650	7.286	1.145	-0.385
1996/6/3	643.650	643.955	652.519	636.457	641.092	-2.558	-0.397	0.047
1996/6/4	641.092	642.063	656.587	642.000	651.511	10.419	1.625	0.151
1996/6/5	651.511	654.782	696.970	654.041	696.970	45.459	6.978	0.502
1996/6/6	696.970	703.031	715.578	691.487	702.637	5.667	0.813	0.870
1996/6/7	702.637	720.436	739.438	716.541	727.341	24.704	3.516	2.533
1996/6/10	727.341	740.108	764.633	736.988	764.386	37.045	5.093	1.755
1996/6/11	764.386	765.325	765.354	742.398	752.260	-12.126	-1.586	0.123
1996/6/12	752.260	761.385	774.012	751.342	755.772	3.512	0.467	1.213
1996/6/13	755.772	758.222	769.302	745.534	768.681	12.909	1.708	0.324
1996/6/14	768.681	781.984	790.318	772.394	777.275	8.594	1.118	1.731
1996/6/17	777.275	779.711	780.354	750.040	751.996	-25.279	-3.252	0.313
1996/6/18	751.996	749.298	793.600	748.561	793.564	41.568	5.528	-0.359
1996/6/19	793.564	801.098	814.201	787.366	796.911	3.347	0.422	0.949
1996/6/20	796.911	788.920	802.614	783.469	793.585	-3.326	-0.417	-1.003
1996/6/21	793.585	797.901	806.104	793.420	796.108	2.523	0.318	0.544
1996/6/24	796.108	797.867	799.029	789.090	793.339	-2.769	-0.348	0.221
1996/6/25	793.339	764.658	788.693	762.132	780.650	-12.689	-1.599	-3.615
1996/6/26	780.650	782.152	802.040	782.152	801.463	20.813	2.666	0.192
1996/6/27	801.463	811.509	819.839	801.740	806.461	4.998	0.624	1.253
1996/6/28	806.461	809.603	811.879	798.036	804.251	-2.210	-0.274	0.390
1996/7/1	804.251	800.909	801.050	755.322	761.115	-43.136	-5.364	-0.416
1996/7/2	761.115	758.467	766.066	753.639	759.713	-1.402	-0.184	-0.348
1996/7/3	759.713	767.108	786.159	766.432	786.134	26.421	3.478	0.973
1996/7/4	786.134	790.277	794.854	774.070	785.429	-0.705	-0.090	0.527
1996/7/5	785.429	788.102	797.151	783.861	785.379	-0.050	-0.006	0.340
1996/7/8	785.379	794.128	807.894	790.092	807.339	21.960	2.796	1.114
1996/7/9	807.339	815.020	822.508	807.434	817.612	10.273	1.273	0.951
1996/7/10	817.612	821.096	825.392	809.352	820.046	2.434	0.298	0.426
1996/7/11	820.046	822.175	822.389	790.569	792.068	-27.978	-3.412	0.260
1996/7/12	792.068	784.264	796.410	778.871	796.410	4.342	0.548	-0.985
1996/7/15	796.410	794.880	796.250	780.150	789.158	-7.252	-0.911	-0.192
1996/7/16	789.158	796.757	823.772	793.690	823.080	33.922	4.299	0.963
1996/7/17	823.080	830.646	841.408	808.495	808.990	-14.090	-1.712	0.919
1996/7/18	808.990	808.092	819.559	808.092	818.044	9.054	1.119	-0.111
1996/7/19	818.044	824.009	857.079	820.661	856.928	38.884	4.753	0.729
1996/7/22	856.928	871.478	887.067	870.219	884.939	28.011	3.269	1.698
1996/7/23	884.939	888.918	889.413	864.509	871.487	-13.452	-1.520	0.450
1996/7/24	871.487	874.972	894.729	874.972	887.596	16.109	1.848	0.400
1996/7/25	887.596	887.250	894.214	867.092	868.159	-19.437	-2.190	-0.039
1996/7/26	868.159	868.275	872.267	840.205	845.123	-23.036	-2.653	0.013
1996/7/29	845.123	846.188	855.499	837.196	855.421	10.298	1.219	0.126
1996/7/30	855.421	861.721	865.502	834.871	836.932	-18.489	-2.161	0.736
1996/7/31	836.932	836.672	841.719	820.851	822.477	-14.455	-1.727	-0.031
1996/8/1	822.477	823.172	843.014	814.886	835.105	12.628	1.535	0.085
1996/8/2	835.105	842.395	850.589	828.664	838.875	3.770	0.451	0.873
1996/8/5	838.875	846.031	853.199	838.598	853.193	14.318	1.707	0.853
1996/8/6	853.193	854.775	862.433	848.358	862.223	9.030	1.058	0.185
1996/8/7	862.223	865.493	873.028	862.613	867.267	5.044	0.585	0.379
1996/8/8	867.267	871.029	877.919	869.547	875.999	8.732	1.007	0.434
1996/8/9	875.999	875.187	880.309	857.735	871.604	-4.395	-0.502	-0.093
1996/8/12	871.604	880.130	894.858	880.130	886.046	14.442	1.657	0.978
1996/8/13	886.046	885.890	887.350	872.396	874.805	-11.241	-1.269	-0.018
1996/8/14	874.805	875.785	879.089	868.738	871.645	-3.160	-0.361	0.112
1996/8/15	871.645	872.831	878.571	864.768	865.827	-5.818	-0.668	0.136
1996/8/16	865.827	862.681	862.880	838.418	853.870	-11.957	-1.381	-0.363
1996/8/19	853.870	852.335	852.353	834.851	835.209	-18.661	-2.186	-0.180
1996/8/20	835.209	834.730	837.575	820.766	822.442	-12.767	-1.529	-0.057
1996/8/21	822.442	825.691	842.684	825.605	833.606	11.164	1.357	0.395
1996/8/22	833.606	838.196	842.458	816.046	818.196	-15.410	-1.849	0.551
1996/8/23	818.196	824.887	824.887	786.440	803.693	-14.503	-1.773	0.818
1996/8/26	803.693	789.148	800.533	770.850	773.068	-30.625	-3.811	-1.810
1996/8/27	773.068	769.787	787.484	766.700	787.467	14.399	1.863	-0.424
1996/8/28	787.467	790.716	806.356	789.062	796.839	9.372	1.190	0.413
1996/8/29	796.839	797.314	797.977	783.958	788.734	-8.105	-1.017	0.060
1996/8/30	788.734	791.392	809.968	791.390	809.938	21.204	2.688	0.337
1996/9/2	809.938	812.942	813.567	803.128	804.778	-5.160	-0.637	0.371
1996/9/3	804.778	805.533	818.879	799.011	800.223	-4.555	-0.566	0.094
1996/9/4	800.223	797.898	813.464	795.073	812.015	11.792	1.474	-0.291
1996/9/5	812.015	817.370	838.667	812.932	814.383	2.368	0.292	0.659
1996/9/6	814.383	813.592	818.356	796.173	801.234	-13.149	-1.615	-0.097
1996/9/9	801.234	798.597	799.977	791.626	793.586	-7.648	-0.955	-0.329
1996/9/10	793.586	793.219	793.219	763.147	764.449	-29.137	-3.672	-0.046
1996/9/11	764.449	762.806	773.598	754.587	769.245	4.796	0.627	-0.215
1996/9/12	769.245	780.324	784.182	754.109	757.087	-12.158	-1.581	1.440
1996/9/13	757.087	756.391	779.069	752.684	779.069	21.982	2.904	-0.092
1996/9/16	779.069	779.853	784.478	771.802	778.293	-0.776	-0.100	0.101
1996/9/17	778.293	777.728	785.111	774.146	776.479	-1.814	-0.233	-0.073
1996/9/18	776.479	781.335	782.729	757.943	760.756	-15.723	-2.025	0.625
1996/9/19	760.756	756.113	769.131	754.283	769.099	8.343	1.097	-0.610
1996/9/20	769.099	772.289	805.538	770.042	805.538	36.439	4.738	0.415
1996/9/23	805.538	812.942	852.037	812.308	851.986	46.448	5.766	0.919
1996/9/24	851.986	857.416	865.492	845.393	849.924	-2.062	-0.242	0.637
1996/9/25	849.924	855.345	858.601	830.251	835.181	-14.743	-1.735	0.638
1996/9/26	835.181	837.683	857.441	837.680	854.664	19.483	2.333	0.300
1996/9/27	854.664	861.623	875.525	855.752	875.525	20.861	2.441	0.814
1996/10/3	875.525	887.852	891.705	864.672	865.486	-10.039	-1.147	1.408
1996/10/4	865.486	864.194	869.650	855.788	863.459	-2.027	-0.234	-0.149
1996/10/7	863.459	866.072	869.871	852.831	864.663	1.204	0.139	0.303
1996/10/8	864.663	869.075	882.085	865.421	877.607	12.944	1.497	0.510
1996/10/9	877.607	882.187	883.620	865.565	874.011	-3.596	-0.410	0.522
1996/10/10	874.011	878.052	904.135	877.337	904.095	30.084	3.442	0.462
1996/10/11	904.095	909.061	912.007	898.716	909.894	5.799	0.641	0.549
1996/10/14	909.894	919.704	943.552	919.704	940.786	30.892	3.395	1.078
1996/10/15	940.786	943.806	944.935	925.661	937.293	-3.493	-0.371	0.321
1996/10/16	937.293	944.347	953.404	921.145	933.883	-3.410	-0.364	0.753
1996/10/17	933.883	931.114	952.451	928.083	952.322	18.439	1.974	-0.297
1996/10/18	952.322	960.551	968.215	937.772	939.932	-12.390	-1.301	0.864
1996/10/21	939.932	943.028	964.439	943.028	964.392	24.460	2.602	0.329
1996/10/22	964.392	952.934	978.977	943.025	976.471	12.079	1.253	-1.188
1996/10/23	976.471	989.320	1011.133	986.720	1010.834	34.363	3.519	1.316
1996/10/24	1010.834	1017.458	1020.972	1004.367	1007.914	-2.920	-0.289	0.655
1996/10/25	1007.914	1006.301	1016.907	994.824	1012.672	4.758	0.472	-0.160
1996/10/28	1012.672	1001.228	1026.842	1000.070	1022.864	10.192	1.006	-1.130
1996/10/29	1022.864	1032.611	1038.811	1013.490	1017.518	-5.346	-0.523	0.953
1996/10/30	1017.518	1017.064	1022.021	955.231	958.939	-58.579	-5.757	-0.045
1996/10/31	958.939	972.165	983.229	949.590	976.710	17.771	1.853	1.379
1996/11/1	976.710	935.169	962.107	906.955	930.789	-45.921	-4.702	-4.253
1996/11/4	930.789	930.996	947.875	929.730	945.117	14.328	1.539	0.022
1996/11/5	945.117	947.442	950.361	922.667	928.029	-17.088	-1.808	0.246
1996/11/6	928.029	925.755	928.465	896.875	915.051	-12.978	-1.398	-0.245
1996/11/7	915.051	919.950	931.600	915.621	928.141	13.090	1.431	0.535
1996/11/8	928.141	927.241	927.388	911.915	919.674	-8.467	-0.912	-0.097
1996/11/11	919.674	923.368	933.969	922.196	933.969	14.295	1.554	0.402
1996/11/12	933.969	937.699	949.246	928.976	943.003	9.034	0.967	0.399
1996/11/13	943.003	945.976	951.090	932.930	940.522	-2.481	-0.263	0.315
1996/11/14	940.522	944.463	957.608	943.607	953.190	12.668	1.347	0.419
1996/11/15	953.190	951.513	958.615	943.802	950.827	-2.363	-0.248	-0.176
1996/11/18	950.827	952.726	1004.948	948.817	1004.689	53.862	5.665	0.200
1996/11/19	1004.689	1019.619	1047.393	1008.231	1015.958	11.269	1.122	1.486
1996/11/20	1015.958	1010.810	1018.894	992.269	1014.925	-1.033	-0.102	-0.507
1996/11/21	1014.925	1018.051	1025.579	937.841	940.773	-74.152	-7.306	0.308
1996/11/22	940.773	928.515	952.027	919.607	951.832	11.059	1.176	-1.303
1996/11/25	951.832	948.587	976.552	938.806	976.550	24.718	2.597	-0.341
1996/11/26	976.550	981.467	985.133	957.807	967.589	-8.961	-0.918	0.504
1996/11/27	967.589	966.935	987.184	960.456	980.381	12.792	1.322	-0.068
1996/11/28	980.381	983.010	1002.540	978.509	992.639	12.258	1.250	0.268
1996/11/29	992.639	997.851	1037.158	997.835	1032.947	40.308	4.061	0.525
1996/12/2	1032.947	1056.675	1134.903	1056.675	1134.523	101.576	9.834	2.297
1996/12/3	1134.523	1157.125	1177.675	1118.831	1122.989	-11.534	-1.017	1.992
1996/12/4	1122.989	1117.030	1170.602	1115.265	1169.920	46.931	4.179	-0.531
1996/12/5	1169.920	1199.384	1215.251	1180.208	1212.081	42.161	3.604	2.518
1996/12/6	1212.081	1207.303	1220.305	1194.768	1212.889	0.808	0.067	-0.394
1996/12/9	1212.889	1227.479	1250.562	1227.475	1247.658	34.769	2.867	1.203
1996/12/10	1247.658	1244.114	1244.114	1202.279	1230.254	-17.404	-1.395	-0.284
1996/12/11	1230.254	1225.385	1258.689	1220.406	1244.900	14.646	1.191	-0.396
1996/12/12	1244.900	1248.139	1254.295	1167.979	1177.136	-67.764	-5.443	0.260
1996/12/13	1177.136	1164.343	1175.442	1108.293	1110.038	-67.098	-5.700	-1.087
1996/12/16	1110.038	1005.009	1005.123	999.631	1000.022	-110.016	-9.911	-9.462
1996/12/17	1000.022	907.653	943.372	903.852	905.579	-94.443	-9.444	-9.237
1996/12/18	905.579	872.355	975.962	869.024	972.730	67.151	7.415	-3.669
1996/12/19	972.730	971.148	983.244	893.466	902.423	-70.307	-7.228	-0.163
1996/12/20	902.423	881.086	898.922	864.258	885.238	-17.185	-1.904	-2.364
1996/12/23	885.238	900.320	911.585	890.836	902.014	16.776	1.895	1.704
1996/12/24	902.014	907.632	911.122	864.149	865.577	-36.437	-4.040	0.623
1996/12/25	865.577	870.444	897.448	855.847	895.177	29.600	3.420	0.562
1996/12/26	895.177	904.022	924.332	890.407	924.235	29.058	3.246	0.988
1996/12/27	924.235	925.800	927.095	903.823	922.348	-1.887	-0.204	0.169
1996/12/30	922.348	929.724	938.546	923.945	934.213	11.865	1.286	0.800
1996/12/31	934.213	935.907	935.970	912.974	917.018	-17.195	-1.841	0.181
1997/1/2	917.018	914.060	920.193	909.464	919.435	2.417	0.264	-0.323
1997/1/3	919.435	921.100	922.392	896.993	899.613	-19.822	-2.156	0.181
1997/1/6	899.613	890.980	892.022	875.887	876.495	-23.118	-2.570	-0.960
1997/1/7	876.495	872.805	903.003	871.784	898.171	21.676	2.473	-0.421
1997/1/8	898.171	899.834	902.525	887.227	896.408	-1.763	-0.196	0.185
1997/1/9	896.408	897.990	914.333	897.940	906.975	10.567	1.179	0.176
1997/1/10	906.975	908.557	918.506	906.546	918.401	11.426	1.260	0.174
1997/1/13	918.401	923.545	931.441	922.736	929.521	11.120	1.211	0.560
1997/1/14	929.521	929.550	929.590	903.621	907.850	-21.671	-2.331	0.003
1997/1/15	907.850	905.475	919.419	905.056	916.718	8.868	0.977	-0.262
1997/1/16	916.718	917.483	922.100	908.259	915.006	-1.712	-0.187	0.083
1997/1/17	915.006	916.105	921.144	912.656	919.851	4.845	0.530	0.120
1997/1/20	919.851	922.469	933.364	922.063	933.280	13.429	1.460	0.285
1997/1/21	933.280	937.040	939.018	926.091	929.113	-4.167	-0.447	0.403
1997/1/22	929.113	929.359	942.725	929.005	942.436	13.323	1.434	0.026
1997/1/23	942.436	945.594	947.545	940.496	945.800	3.364	0.357	0.335
1997/1/24	945.800	945.525	954.304	934.644	953.918	8.118	0.858	-0.029
1997/1/27	953.918	957.248	959.867	952.402	959.057	5.139	0.539	0.349
1997/1/28	959.057	957.877	957.880	947.912	956.311	-2.746	-0.286	-0.123
1997/1/29	956.311	955.959	964.016	955.098	962.102	5.791	0.606	-0.037
1997/1/30	962.102	960.494	962.972	955.466	960.171	-1.931	-0.201	-0.167
1997/1/31	960.171	960.259	967.897	960.079	964.742	4.571	0.476	0.009
1997/2/17	964.742	969.531	985.207	959.749	982.404	17.662	1.831	0.496
1997/2/18	982.404	980.481	999.225	893.746	894.847	-87.557	-8.913	-0.196
1997/2/19	894.847	911.576	962.694	911.576	962.691	67.844	7.582	1.869
1997/2/20	962.691	870.184	971.511	870.184	965.082	2.391	0.248	-9.609
1997/2/21	965.082	967.676	1017.316	967.494	1017.131	52.049	5.393	0.269
1997/2/24	1017.131	1028.354	1032.702	1004.619	1009.564	-7.567	-0.744	1.103
1997/2/25	1009.564	1009.053	1028.335	1009.034	1017.958	8.394	0.831	-0.051
1997/2/26	1017.958	1019.863	1031.514	1015.388	1031.514	13.556	1.332	0.187
1997/2/27	1031.514	1035.318	1038.485	1020.341	1025.300	-6.214	-0.602	0.369
1997/2/28	1025.300	1023.367	1040.330	1010.269	1040.273	14.973	1.460	-0.189
1997/3/3	1040.273	1044.613	1063.045	1043.927	1063.045	22.772	2.189	0.417
1997/3/4	1063.045	1063.285	1070.217	1048.438	1068.163	5.118	0.481	0.023
1997/3/5	1068.163	1067.583	1072.462	1051.515	1052.147	-16.016	-1.499	-0.054
1997/3/6	1052.147	1045.889	1079.134	1044.235	1079.134	26.987	2.565	-0.595
1997/3/7	1079.134	1083.007	1086.636	1070.859	1077.720	-1.414	-0.131	0.359
1997/3/10	1077.720	1085.910	1100.510	1085.886	1099.679	21.959	2.038	0.760
1997/3/11	1099.679	1103.430	1109.950	1092.721	1109.733	10.054	0.914	0.341
1997/3/12	1109.733	1112.713	1126.420	1109.471	1126.162	16.429	1.480	0.269
1997/3/13	1126.162	1128.709	1131.735	1108.889	1117.281	-8.881	-0.789	0.226
1997/3/14	1117.281	1114.740	1125.819	1092.704	1125.800	8.519	0.763	-0.227
1997/3/17	1125.800	1138.275	1159.539	1138.275	1158.476	32.676	2.903	1.108
1997/3/18	1158.476	1164.963	1177.020	1148.075	1162.634	4.158	0.359	0.560
1997/3/19	1162.634	1167.042	1170.396	1156.186	1161.265	-1.369	-0.118	0.379
1997/3/20	1161.265	1162.256	1168.493	1119.674	1120.719	-40.546	-3.492	0.085
1997/3/21	1120.719	1116.721	1167.209	1116.586	1167.168	46.449	4.145	-0.357
1997/3/24	1167.168	1186.951	1196.644	1181.333	1191.732	24.564	2.105	1.695
1997/3/25	1191.732	1198.159	1201.621	1180.878	1197.844	6.112	0.513	0.539
1997/3/26	1197.844	1204.211	1215.473	1201.168	1215.308	17.464	1.458	0.532
1997/3/27	1215.308	1220.552	1228.238	1202.766	1214.257	-1.051	-0.087	0.431
1997/3/28	1214.257	1213.812	1219.036	1199.532	1202.668	-11.589	-0.954	-0.037
1997/3/31	1202.668	1210.015	1234.957	1210.000	1234.617	31.949	2.657	0.611
1997/4/1	1234.617	1243.873	1246.310	1234.246	1241.028	6.411	0.519	0.750
1997/4/2	1241.028	1246.407	1249.573	1232.314	1233.847	-7.181	-0.579	0.433
1997/4/3	1233.847	1233.819	1246.176	1222.556	1246.030	12.183	0.987	-0.002
1997/4/4	1246.030	1258.071	1269.735	1251.597	1260.963	14.933	1.198	0.966
1997/4/7	1260.963	1259.589	1276.570	1252.754	1276.409	15.446	1.225	-0.109
1997/4/8	1276.409	1277.055	1278.295	1246.720	1247.264	-29.145	-2.283	0.051
1997/4/9	1247.264	1251.571	1286.909	1251.561	1286.849	39.585	3.174	0.345
1997/4/10	1286.849	1293.257	1299.742	1279.491	1281.891	-4.958	-0.385	0.498
1997/4/11	1281.891	1279.341	1283.560	1251.005	1278.525	-3.366	-0.263	-0.199
1997/4/14	1278.525	1293.977	1325.666	1293.977	1316.920	38.395	3.003	1.209
1997/4/15	1316.920	1318.572	1326.382	1298.181	1324.956	8.036	0.610	0.125
1997/4/16	1324.956	1334.307	1338.423	1318.156	1327.784	2.828	0.213	0.706
1997/4/17	1327.784	1323.419	1331.175	1319.759	1323.369	-4.415	-0.333	-0.329
1997/4/18	1323.369	1325.226	1338.852	1305.955	1338.033	14.664	1.108	0.140
1997/4/21	1338.033	1355.559	1365.219	1350.798	1362.075	24.042	1.797	1.310
1997/4/22	1362.075	1362.982	1368.881	1354.451	1365.497	3.422	0.251	0.067
1997/4/23	1365.497	1370.047	1380.356	1368.649	1378.842	13.345	0.977	0.333
1997/4/24	1378.842	1370.174	1386.517	1356.520	1380.281	1.439	0.104	-0.629
1997/4/25	1380.281	1382.925	1386.265	1363.981	1364.975	-15.306	-1.109	0.192
1997/4/28	1364.975	1372.260	1381.564	1346.258	1351.997	-12.978	-0.951	0.534
1997/4/29	1351.997	1353.998	1376.815	1335.755	1376.770	24.773	1.832	0.148
1997/4/30	1376.770	1385.302	1396.481	1376.456	1393.749	16.979	1.233	0.620
1997/5/5	1393.749	1398.141	1448.990	1398.048	1448.926	55.177	3.959	0.315
1997/5/6	1448.926	1462.025	1483.502	1459.682	1482.993	34.067	2.351	0.904
1997/5/7	1482.993	1495.218	1499.621	1464.861	1495.457	12.464	0.841	0.824
1997/5/8	1495.457	1496.978	1504.259	1401.594	1405.184	-90.273	-6.037	0.102
1997/5/9	1405.184	1412.899	1469.079	1394.423	1467.227	62.043	4.415	0.549
1997/5/12	1467.227	1490.781	1510.179	1486.447	1500.398	33.171	2.261	1.605
1997/5/13	1500.398	1501.247	1501.249	1436.209	1464.282	-36.116	-2.407	0.057
1997/5/14	1464.282	1447.607	1447.673	1378.028	1379.220	-85.062	-5.809	-1.139
1997/5/15	1379.220	1371.193	1425.303	1360.225	1417.674	38.454	2.788	-0.582
1997/5/16	1417.674	1309.598	1394.206	1287.070	1315.921	-101.753	-7.178	-7.623
1997/5/19	1315.921	1330.789	1350.582	1316.131	1344.611	28.690	2.180	1.130
1997/5/20	1344.611	1351.659	1386.369	1351.227	1381.115	36.504	2.715	0.524
1997/5/21	1381.115	1386.845	1389.604	1340.292	1354.882	-26.233	-1.899	0.415
1997/5/22	1354.882	1248.969	1300.978	1232.203	1235.223	-119.659	-8.832	-7.817
1997/5/23	1235.223	1238.690	1263.518	1225.796	1254.266	19.043	1.542	0.281
1997/5/26	1254.266	1268.592	1275.299	1213.244	1251.551	-2.715	-0.217	1.142
1997/5/27	1251.551	1258.381	1281.749	1253.250	1281.744	30.193	2.412	0.546
1997/5/28	1281.744	1283.003	1288.737	1265.567	1270.351	-11.393	-0.889	0.098
1997/5/29	1270.351	1267.519	1282.845	1262.573	1263.349	-7.002	-0.551	-0.223
1997/5/30	1263.349	1261.290	1285.392	1254.621	1285.182	21.833	1.728	-0.163
1997/6/2	1285.182	1302.820	1336.424	1302.162	1336.283	51.101	3.976	1.372
1997/6/3	1336.283	1341.680	1344.643	1313.460	1338.756	2.473	0.185	0.404
1997/6/4	1338.756	1345.376	1363.705	1344.591	1361.186	22.430	1.675	0.494
1997/6/5	1361.186	1362.185	1369.513	1346.967	1360.232	-0.954	-0.070	0.073
1997/6/6	1360.232	1271.313	1314.725	1254.270	1275.304	-84.928	-6.244	-6.537
1997/6/9	1275.304	1275.252	1282.754	1255.672	1274.920	-0.384	-0.030	-0.004
1997/6/10	1274.920	1278.994	1285.044	1239.856	1241.742	-33.178	-2.602	0.320
1997/6/11	1241.742	1239.504	1244.006	1175.706	1220.395	-21.347	-1.719	-0.180
1997/6/12	1220.395	1224.474	1229.640	1211.799	1212.766	-7.629	-0.625	0.334
1997/6/13	1212.766	1154.984	1244.239	1154.972	1243.979	31.213	2.574	-4.764
1997/6/16	1243.979	1255.766	1269.633	1255.766	1261.466	17.487	1.406	0.948
1997/6/17	1261.466	1260.406	1263.899	1245.335	1245.934	-15.532	-1.231	-0.084
1997/6/18	1245.934	1252.016	1254.896	1230.301	1232.680	-13.254	-1.064	0.488
1997/6/19	1232.680	1233.676	1250.639	1227.250	1230.740	-1.940	-0.157	0.081
1997/6/20	1230.740	1243.996	1292.323	1243.996	1291.199	60.459	4.912	1.077
1997/6/23	1291.199	1313.238	1322.983	1265.175	1283.495	-7.704	-0.597	1.707
1997/6/24	1283.495	1287.185	1304.050	1283.724	1303.928	20.433	1.592	0.287
1997/6/25	1303.928	1309.342	1311.202	1293.352	1297.592	-6.336	-0.486	0.415
1997/6/26	1297.592	1295.110	1295.150	1280.846	1284.459	-13.133	-1.012	-0.191
1997/6/27	1284.459	1287.923	1291.978	1246.928	1250.272	-34.187	-2.662	0.270
1997/7/2	1250.272	1255.909	1261.571	1147.331	1199.061	-51.211	-4.096	0.451
1997/7/3	1199.061	1194.676	1194.676	1149.940	1150.623	-48.438	-4.040	-0.366
1997/7/4	1150.623	1138.921	1163.249	1124.776	1159.342	8.719	0.758	-1.017
1997/7/7	1159.342	1161.707	1163.447	1085.572	1096.819	-62.523	-5.393	0.204
1997/7/8	1096.819	1092.799	1115.433	1066.044	1109.666	12.847	1.171	-0.367
1997/7/9	1109.666	1113.641	1122.674	1104.086	1120.841	11.175	1.007	0.358
1997/7/10	1120.841	1121.259	1137.869	1115.212	1120.154	-0.687	-0.061	0.037
1997/7/11	1120.154	1116.415	1155.056	1114.397	1154.794	34.640	3.092	-0.334
1997/7/14	1154.794	1163.293	1185.779	1158.447	1185.720	30.926	2.678	0.736
1997/7/15	1185.720	1189.474	1201.214	1180.191	1200.114	14.394	1.214	0.317
1997/7/16	1200.114	1201.595	1204.855	1184.445	1190.826	-9.288	-0.774	0.123
1997/7/17	1190.826	1188.267	1203.504	1180.934	1197.226	6.400	0.537	-0.215
1997/7/18	1197.226	1199.399	1210.440	1191.289	1209.857	12.631	1.055	0.182
1997/7/21	1209.857	1215.839	1218.481	1188.875	1193.525	-16.332	-1.350	0.494
1997/7/22	1193.525	1189.118	1208.262	1163.468	1208.248	14.723	1.234	-0.369
1997/7/23	1208.248	1219.055	1223.823	1194.703	1198.861	-9.387	-0.777	0.894
1997/7/24	1198.861	1194.705	1200.309	1172.367	1174.217	-24.644	-2.056	-0.347
1997/7/25	1174.217	1166.566	1177.653	1158.136	1170.862	-3.355	-0.286	-0.652
1997/7/28	1170.862	1167.813	1167.880	1138.475	1141.777	-29.085	-2.484	-0.260
1997/7/29	1141.777	1137.319	1161.195	1133.175	1153.229	11.452	1.003	-0.390
1997/7/30	1153.229	1157.090	1179.478	1157.004	1179.421	26.192	2.271	0.335
1997/7/31	1179.421	1184.937	1192.200	1179.715	1189.760	10.339	0.877	0.468
1997/8/1	1189.760	1191.651	1194.031	1182.223	1192.828	3.068	0.258	0.159
1997/8/4	1192.828	1196.254	1201.920	1188.676	1200.333	7.505	0.629	0.287
1997/8/5	1200.333	1203.358	1207.228	1193.696	1196.274	-4.059	-0.338	0.252
1997/8/6	1196.274	1196.035	1197.445	1170.267	1171.941	-24.333	-2.034	-0.020
1997/8/7	1171.941	1167.927	1199.240	1161.632	1199.240	27.299	2.329	-0.343
1997/8/8	1199.240	1205.952	1216.561	1201.358	1206.053	6.813	0.568	0.560
1997/8/11	1206.053	1206.456	1206.759	1182.447	1184.083	-21.970	-1.822	0.033
1997/8/12	1184.083	1177.261	1183.436	1145.748	1146.809	-37.274	-3.148	-0.576
1997/8/13	1146.809	1139.246	1153.495	1118.202	1120.127	-26.682	-2.327	-0.659
1997/8/14	1120.127	1120.471	1168.335	1120.245	1168.113	47.986	4.284	0.031
1997/8/15	1168.113	1174.183	1174.882	1133.890	1143.064	-25.049	-2.144	0.520
1997/8/18	1143.064	1139.606	1139.606	1116.148	1134.634	-8.430	-0.738	-0.303
1997/8/19	1134.634	1134.617	1143.201	1128.109	1132.905	-1.729	-0.152	-0.001
1997/8/20	1132.905	1135.050	1144.646	1133.742	1144.639	11.734	1.036	0.189
1997/8/21	1144.639	1148.387	1165.218	1147.816	1164.545	19.906	1.739	0.327
1997/8/22	1164.545	1159.386	1174.486	1156.826	1171.833	7.288	0.626	-0.443
1997/8/25	1171.833	1175.445	1184.334	1175.384	1184.096	12.263	1.047	0.308
1997/8/26	1184.096	1186.069	1194.131	1181.243	1194.043	9.947	0.840	0.167
1997/8/27	1194.043	1195.428	1199.474	1188.331	1198.513	4.470	0.374	0.116
1997/8/28	1198.513	1201.059	1216.076	1194.675	1213.892	15.379	1.283	0.212
1997/8/29	1213.892	1214.310	1223.071	1209.479	1221.064	7.172	0.591	0.034
1997/9/1	1221.064	1224.177	1230.066	1219.101	1229.865	8.801	0.721	0.255
1997/9/2	1229.865	1228.475	1232.691	1215.922	1226.303	-3.562	-0.290	-0.113
1997/9/3	1226.303	1223.621	1243.326	1223.461	1240.820	14.517	1.184	-0.219
1997/9/4	1240.820	1245.775	1253.153	1245.640	1251.298	10.478	0.844	0.399
1997/9/5	1251.298	1250.604	1253.350	1241.217	1251.550	0.252	0.020	-0.055
1997/9/8	1251.550	1253.145	1257.549	1245.744	1255.229	3.679	0.294	0.127
1997/9/9	1255.229	1255.181	1257.927	1230.442	1231.027	-24.202	-1.928	-0.004
1997/9/10	1231.027	1230.426	1256.041	1227.643	1256.041	25.014	2.032	-0.049
1997/9/11	1256.041	1260.519	1264.489	1236.113	1242.713	-13.328	-1.061	0.357
1997/9/12	1242.713	1240.496	1247.908	1207.831	1208.697	-34.016	-2.737	-0.178
1997/9/15	1208.697	1205.901	1211.684	1175.948	1179.286	-29.411	-2.433	-0.231
1997/9/16	1179.286	1182.757	1193.847	1181.169	1187.220	7.934	0.673	0.294
1997/9/17	1187.220	1188.885	1191.295	1162.243	1167.557	-19.663	-1.656	0.140
1997/9/18	1167.557	1169.670	1181.748	1164.645	1172.366	4.809	0.412	0.181
1997/9/19	1172.366	1174.769	1185.090	1168.869	1184.521	12.155	1.037	0.205
1997/9/22	1184.521	1184.493	1185.100	1102.617	1103.974	-80.547	-6.800	-0.002
1997/9/23	1103.974	1096.187	1105.282	1025.130	1041.965	-62.009	-5.617	-0.705
1997/9/24	1041.965	1064.661	1110.107	1064.661	1110.012	68.047	6.531	2.178
1997/9/25	1110.012	1118.369	1130.126	1106.246	1117.010	6.998	0.630	0.753
1997/9/26	1117.010	1118.690	1118.941	1094.424	1109.634	-7.376	-0.660	0.150
1997/9/29	1109.634	1106.342	1106.342	1079.340	1084.072	-25.562	-2.304	-0.297
1997/9/30	1084.072	1083.414	1100.386	1083.232	1097.383	13.311	1.228	-0.061
1997/10/6	1097.383	1100.700	1105.411	1091.152	1098.903	1.520	0.139	0.302
1997/10/7	1098.903	1098.294	1102.712	1087.018	1102.573	3.670	0.334	-0.055
1997/10/8	1102.573	1122.968	1140.937	1116.713	1134.868	32.295	2.929	1.850
1997/10/9	1134.868	1134.591	1138.657	1120.088	1122.466	-12.402	-1.093	-0.024
1997/10/10	1122.466	1121.338	1131.570	1120.513	1130.785	8.319	0.741	-0.100
1997/10/13	1130.785	1136.429	1138.401	1117.389	1119.817	-10.968	-0.970	0.499
1997/10/14	1119.817	1116.299	1118.022	1105.704	1117.928	-1.889	-0.169	-0.314
1997/10/15	1117.928	1119.108	1129.654	1116.429	1125.782	7.854	0.703	0.106
1997/10/16	1125.782	1131.400	1151.394	1131.394	1150.307	24.525	2.179	0.499
1997/10/17	1150.307	1155.422	1180.218	1153.896	1176.489	26.182	2.276	0.445
1997/10/20	1176.489	1183.744	1191.040	1173.557	1187.368	10.879	0.925	0.617
1997/10/21	1187.368	1190.495	1192.340	1179.574	1191.870	4.502	0.379	0.263
1997/10/22	1191.870	1193.701	1203.018	1168.451	1177.520	-14.350	-1.204	0.154
1997/10/23	1177.520	1178.983	1186.067	1170.232	1173.364	-4.156	-0.353	0.124
1997/10/24	1173.364	1172.884	1179.805	1164.064	1178.306	4.942	0.421	-0.041
1997/10/27	1178.306	1183.647	1235.945	1183.647	1235.827	57.521	4.882	0.453
1997/10/28	1235.827	1239.585	1241.833	1172.892	1177.924	-57.903	-4.685	0.304
1997/10/29	1177.924	1168.225	1188.797	1162.981	1184.086	6.162	0.523	-0.823
1997/10/30	1184.086	1189.265	1207.970	1173.649	1174.846	-9.240	-0.780	0.437
1997/10/31	1174.846	1164.913	1181.506	1158.736	1180.393	5.547	0.472	-0.845
1997/11/3	1180.393	1181.162	1185.069	1176.547	1180.854	0.461	0.039	0.065
1997/11/4	1180.854	1180.865	1190.471	1180.865	1184.700	3.846	0.326	0.001
1997/11/5	1184.700	1186.095	1194.673	1179.351	1194.038	9.338	0.788	0.118
1997/11/6	1194.038	1198.658	1203.086	1179.582	1181.123	-12.915	-1.082	0.387
1997/11/7	1181.123	1181.776	1195.740	1177.632	1195.141	14.018	1.187	0.055
1997/11/10	1195.141	1199.368	1202.579	1178.631	1185.784	-9.357	-0.783	0.354
1997/11/11	1185.784	1183.418	1187.744	1168.482	1186.634	0.850	0.072	-0.200
1997/11/12	1186.634	1190.014	1193.531	1171.563	1174.189	-12.445	-1.049	0.285
1997/11/13	1174.189	1169.704	1185.282	1157.294	1185.024	10.835	0.923	-0.382
1997/11/14	1185.024	1187.351	1208.842	1181.687	1197.832	12.808	1.081	0.196
1997/11/17	1197.832	1210.677	1213.228	1190.431	1191.333	-6.499	-0.543	1.072
1997/11/18	1191.333	1190.261	1193.311	1182.607	1183.349	-7.984	-0.670	-0.090
1997/11/19	1183.349	1185.103	1191.964	1175.783	1181.627	-1.722	-0.146	0.148
1997/11/20	1181.627	1182.739	1189.495	1169.097	1172.427	-9.200	-0.779	0.094
1997/11/21	1172.427	1168.968	1169.105	1152.008	1158.555	-13.872	-1.183	-0.295
1997/11/24	1158.555	1150.416	1150.563	1122.935	1124.941	-33.614	-2.901	-0.703
1997/11/25	1124.941	1120.864	1131.127	1114.138	1125.528	0.587	0.052	-0.362
1997/11/26	1125.528	1126.596	1143.818	1124.477	1143.818	18.290	1.625	0.095
1997/11/27	1143.818	1141.770	1141.971	1120.519	1122.516	-21.302	-1.862	-0.179
1997/11/28	1122.516	1117.569	1139.641	1114.433	1139.628	17.112	1.524	-0.441
1997/12/1	1139.628	1137.588	1139.293	1130.449	1133.087	-6.541	-0.574	-0.179
1997/12/2	1133.087	1133.590	1139.604	1128.500	1130.167	-2.920	-0.258	0.044
1997/12/3	1130.167	1129.777	1130.318	1121.593	1122.546	-7.621	-0.674	-0.035
1997/12/4	1122.546	1121.803	1137.013	1119.201	1135.873	13.327	1.187	-0.066
1997/12/5	1135.873	1139.477	1144.222	1134.932	1136.204	0.331	0.029	0.317
1997/12/8	1136.204	1140.547	1143.080	1136.579	1139.364	3.160	0.278	0.382
1997/12/9	1139.364	1139.806	1148.171	1137.317	1148.171	8.807	0.773	0.039
1997/12/10	1148.171	1150.476	1158.989	1149.332	1157.842	9.671	0.842	0.201
1997/12/11	1157.842	1159.054	1159.753	1145.546	1159.169	1.327	0.115	0.105
1997/12/12	1159.169	1160.221	1165.813	1153.432	1153.840	-5.329	-0.460	0.091
1997/12/15	1153.840	1155.720	1168.056	1155.604	1168.026	14.186	1.230	0.163
1997/12/16	1168.026	1170.462	1174.807	1165.601	1174.802	6.776	0.580	0.209
1997/12/17	1174.802	1169.644	1169.737	1145.891	1146.522	-28.280	-2.407	-0.439
1997/12/18	1146.522	1142.100	1159.111	1138.398	1154.166	7.644	0.667	-0.386
1997/12/19	1154.166	1154.703	1161.879	1151.141	1160.768	6.602	0.572	0.047
1997/12/22	1160.768	1162.682	1169.029	1153.440	1169.007	8.239	0.710	0.165
1997/12/23	1169.007	1171.902	1176.922	1165.057	1171.254	2.247	0.192	0.248
1997/12/24	1171.254	1171.735	1173.540	1164.858	1169.664	-1.590	-0.136	0.041
1997/12/25	1169.664	1170.561	1181.479	1169.993	1181.278	11.614	0.993	0.077
1997/12/26	1181.278	1187.752	1194.237	1186.527	1191.919	10.641	0.901	0.548
1997/12/29	1191.919	1196.297	1198.974	1185.656	1186.606	-5.313	-0.446	0.367
1997/12/30	1186.606	1186.139	1193.622	1179.556	1181.143	-5.463	-0.460	-0.039
1997/12/31	1181.143	1182.253	1195.047	1182.247	1194.102	12.959	1.097	0.094
1998/1/5	1194.102	1200.948	1220.495	1200.222	1220.473	26.371	2.208	0.573
1998/1/6	1220.473	1223.730	1233.635	1215.409	1233.620	13.147	1.077	0.267
1998/1/7	1233.620	1233.956	1244.098	1231.146	1244.070	10.450	0.847	0.027
1998/1/8	1244.070	1243.121	1250.005	1235.885	1237.164	-6.906	-0.555	-0.076
1998/1/9	1237.164	1233.701	1244.999	1221.297	1239.901	2.737	0.221	-0.280
1998/1/12	1239.901	1242.210	1246.651	1226.397	1226.966	-12.935	-1.043	0.186
1998/1/13	1226.966	1211.883	1211.883	1110.087	1167.647	-59.319	-4.835	-1.229
1998/1/14	1167.647	1170.346	1203.247	1170.322	1202.215	34.568	2.961	0.231
1998/1/15	1202.215	1210.421	1217.864	1196.148	1215.431	13.216	1.099	0.683
1998/1/16	1215.431	1215.820	1220.974	1207.919	1213.962	-1.469	-0.121	0.032
1998/1/19	1213.962	1215.408	1216.987	1205.479	1213.129	-0.833	-0.069	0.119
1998/1/20	1213.129	1211.276	1215.570	1195.382	1203.715	-9.414	-0.776	-0.153
1998/1/21	1203.715	1201.988	1209.689	1198.228	1200.203	-3.512	-0.292	-0.143
1998/1/22	1200.203	1200.521	1207.451	1194.383	1204.430	4.227	0.352	0.026
1998/1/23	1204.430	1206.495	1224.122	1206.454	1222.913	18.483	1.535	0.171
1998/2/9	1222.913	1257.995	1262.623	1244.426	1248.040	25.127	2.055	2.869
1998/2/10	1248.040	1248.596	1248.596	1233.698	1236.513	-11.527	-0.924	0.045
1998/2/11	1236.513	1234.181	1251.453	1233.530	1250.238	13.725	1.110	-0.189
1998/2/12	1250.238	1253.385	1254.411	1241.996	1246.295	-3.943	-0.315	0.252
1998/2/13	1246.295	1246.733	1251.912	1241.824	1245.911	-0.384	-0.031	0.035
1998/2/16	1245.911	1246.796	1247.965	1230.918	1236.236	-9.675	-0.777	0.071
1998/2/17	1236.236	1234.837	1240.579	1228.111	1238.500	2.264	0.183	-0.113
1998/2/18	1238.500	1239.633	1240.178	1225.497	1229.831	-8.669	-0.700	0.091
1998/2/19	1229.831	1229.809	1235.493	1223.932	1232.584	2.753	0.224	-0.002
1998/2/20	1232.584	1234.601	1237.915	1224.584	1226.020	-6.564	-0.533	0.164
1998/2/23	1226.020	1217.859	1217.859	1195.888	1208.603	-17.417	-1.421	-0.666
1998/2/24	1208.603	1206.925	1216.353	1206.090	1208.218	-0.385	-0.032	-0.139
1998/2/25	1208.218	1208.524	1209.491	1191.751	1194.673	-13.545	-1.121	0.025
1998/2/26	1194.673	1193.003	1206.674	1189.519	1206.674	12.001	1.005	-0.140
1998/2/27	1206.674	1209.442	1213.729	1202.865	1206.530	-0.144	-0.012	0.229
1998/3/2	1206.530	1196.742	1205.746	1182.612	1188.306	-18.224	-1.510	-0.811
1998/3/3	1188.306	1186.520	1201.800	1185.303	1201.789	13.483	1.135	-0.150
1998/3/4	1201.789	1204.945	1214.003	1201.254	1213.253	11.464	0.954	0.263
1998/3/5	1213.253	1217.851	1219.284	1206.372	1207.541	-5.712	-0.471	0.379
1998/3/6	1207.541	1208.749	1208.978	1202.124	1206.452	-1.089	-0.090	0.100
1998/3/9	1206.452	1207.959	1208.616	1197.569	1200.834	-5.618	-0.466	0.125
1998/3/10	1200.834	1199.625	1205.832	1186.551	1199.832	-1.002	-0.083	-0.101
1998/3/11	1199.832	1201.262	1210.525	1187.442	1190.037	-9.795	-0.816	0.119
1998/3/12	1190.037	1187.538	1188.282	1175.554	1178.970	-11.067	-0.930	-0.210
1998/3/13	1178.970	1177.817	1184.961	1176.005	1184.961	5.991	0.508	-0.098
1998/3/16	1184.961	1186.186	1188.617	1179.440	1188.482	3.521	0.297	0.103
1998/3/17	1188.482	1193.668	1202.839	1193.239	1202.835	14.353	1.208	0.436
1998/3/18	1202.835	1204.103	1204.741	1191.906	1193.909	-8.926	-0.742	0.105
1998/3/19	1193.909	1192.397	1195.829	1184.871	1188.715	-5.194	-0.435	-0.127
1998/3/20	1188.715	1188.595	1192.323	1183.247	1187.501	-1.214	-0.102	-0.010
1998/3/23	1187.501	1186.561	1186.861	1178.044	1179.869	-7.632	-0.643	-0.079
1998/3/24	1179.869	1180.093	1194.056	1179.973	1194.017	14.148	1.199	0.019
1998/3/25	1194.017	1207.616	1209.766	1188.853	1191.553	-2.464	-0.206	1.139
1998/3/26	1191.553	1191.001	1193.816	1186.223	1188.865	-2.688	-0.226	-0.046
1998/3/27	1188.865	1189.409	1223.928	1188.855	1223.565	34.700	2.919	0.046
1998/3/30	1223.565	1230.944	1249.443	1228.299	1249.435	25.870	2.114	0.603
1998/3/31	1249.435	1251.343	1252.242	1238.644	1243.016	-6.419	-0.514	0.153
1998/4/1	1243.016	1243.373	1255.010	1240.058	1254.965	11.949	0.961	0.029
1998/4/2	1254.965	1259.593	1285.032	1259.583	1269.015	14.050	1.120	0.369
1998/4/3	1269.015	1268.569	1286.107	1266.032	1286.084	17.069	1.345	-0.035
1998/4/6	1286.084	1291.614	1306.383	1286.430	1306.378	20.294	1.578	0.430
1998/4/7	1306.378	1308.556	1310.288	1296.542	1303.140	-3.238	-0.248	0.167
1998/4/8	1303.140	1303.408	1322.828	1302.413	1322.793	19.653	1.508	0.021
1998/4/9	1322.793	1326.444	1328.789	1288.888	1297.225	-25.568	-1.933	0.276
1998/4/10	1297.225	1294.617	1311.528	1293.588	1311.514	14.289	1.102	-0.201
1998/4/13	1311.514	1319.945	1326.295	1311.832	1318.748	7.234	0.552	0.643
1998/4/14	1318.748	1318.274	1320.909	1304.375	1313.721	-5.027	-0.381	-0.036
1998/4/15	1313.721	1314.165	1324.707	1314.068	1324.707	10.986	0.836	0.034
1998/4/16	1324.707	1324.037	1326.424	1312.565	1316.246	-8.461	-0.639	-0.051
1998/4/17	1316.246	1311.544	1311.730	1291.081	1298.107	-18.139	-1.378	-0.357
1998/4/20	1298.107	1292.162	1302.982	1286.585	1296.005	-2.102	-0.162	-0.458
1998/4/21	1296.005	1296.772	1307.856	1295.058	1305.223	9.218	0.711	0.059
1998/4/22	1305.223	1307.832	1333.066	1307.832	1332.182	26.959	2.066	0.200
1998/4/23	1332.182	1337.489	1340.252	1321.040	1324.559	-7.623	-0.572	0.398
1998/4/24	1324.559	1324.455	1331.855	1313.609	1315.167	-9.392	-0.709	-0.008
1998/4/27	1315.167	1314.350	1318.797	1303.482	1310.378	-4.789	-0.364	-0.062
1998/4/28	1310.378	1315.346	1333.090	1315.328	1332.990	22.612	1.726	0.379
1998/4/29	1332.990	1337.894	1341.581	1328.563	1332.499	-0.491	-0.037	0.368
1998/4/30	1332.499	1336.010	1343.460	1335.549	1343.448	10.949	0.822	0.263
1998/5/4	1343.448	1353.056	1355.516	1345.359	1352.926	9.478	0.706	0.715
1998/5/5	1352.926	1355.045	1356.056	1346.592	1352.520	-0.406	-0.030	0.157
1998/5/6	1352.520	1352.723	1355.657	1341.806	1348.412	-4.108	-0.304	0.015
1998/5/7	1348.412	1348.888	1352.552	1326.650	1327.873	-20.539	-1.523	0.035
1998/5/8	1327.873	1324.742	1357.604	1324.724	1357.595	29.722	2.238	-0.236
1998/5/11	1357.595	1367.242	1368.026	1351.593	1354.606	-2.989	-0.220	0.711
1998/5/12	1354.606	1358.958	1360.064	1342.733	1349.649	-4.957	-0.366	0.321
1998/5/13	1349.649	1351.180	1369.304	1351.003	1369.262	19.613	1.453	0.113
1998/5/14	1369.262	1373.171	1376.298	1360.891	1367.127	-2.135	-0.156	0.285
1998/5/15	1367.127	1373.427	1379.127	1361.843	1368.087	0.960	0.070	0.461
1998/5/18	1368.087	1373.670	1376.384	1360.469	1368.183	0.096	0.007	0.408
1998/5/19	1368.183	1370.675	1372.871	1355.539	1362.292	-5.891	-0.431	0.182
1998/5/20	1362.292	1362.694	1365.102	1352.166	1357.431	-4.861	-0.357	0.030
1998/5/21	1357.431	1356.959	1367.716	1350.260	1366.656	9.225	0.680	-0.035
1998/5/22	1366.656	1371.365	1379.891	1370.720	1375.817	9.161	0.670	0.345
1998/5/25	1375.817	1380.126	1389.656	1376.201	1389.366	13.549	0.985	0.313
1998/5/26	1389.366	1392.750	1394.439	1383.759	1390.416	1.050	0.076	0.244
1998/5/27	1390.416	1393.738	1399.542	1390.550	1399.542	9.126	0.656	0.239
1998/5/28	1399.542	1402.853	1405.582	1392.900	1397.895	-1.647	-0.118	0.237
1998/5/29	1397.895	1402.675	1411.347	1402.018	1411.206	13.311	0.952	0.342
1998/6/1	1411.206	1418.354	1420.553	1411.061	1415.575	4.369	0.310	0.507
1998/6/2	1415.575	1419.221	1419.577	1402.625	1413.080	-2.495	-0.176	0.258
1998/6/3	1413.080	1415.019	1421.121	1413.112	1420.000	6.920	0.490	0.137
1998/6/4	1420.000	1420.986	1422.979	1402.746	1406.303	-13.697	-0.965	0.069
1998/6/5	1406.303	1404.075	1414.362	1390.632	1408.614	2.311	0.164	-0.158
1998/6/8	1408.614	1411.956	1415.180	1401.055	1403.730	-4.884	-0.347	0.237
1998/6/9	1403.730	1400.347	1400.347	1357.465	1369.650	-34.080	-2.428	-0.241
1998/6/10	1369.650	1367.741	1377.834	1359.392	1368.297	-1.353	-0.099	-0.139
1998/6/11	1368.297	1367.555	1371.152	1346.069	1347.677	-20.620	-1.507	-0.054
1998/6/12	1347.677	1373.110	1383.466	1365.083	1383.388	35.711	2.650	1.887
1998/6/15	1383.388	1385.327	1386.985	1359.876	1365.341	-18.047	-1.305	0.140
1998/6/16	1365.341	1362.591	1362.593	1323.528	1348.588	-16.753	-1.227	-0.201
1998/6/17	1348.588	1349.003	1356.662	1344.444	1348.942	0.354	0.026	0.031
1998/6/18	1348.942	1352.235	1372.120	1352.235	1370.685	21.743	1.612	0.244
1998/6/19	1370.685	1376.194	1392.878	1376.194	1392.878	22.193	1.619	0.402
1998/6/22	1392.878	1400.468	1401.511	1392.056	1399.356	6.478	0.465	0.545
1998/6/23	1399.356	1398.238	1398.706	1385.452	1397.956	-1.400	-0.100	-0.080
1998/6/24	1397.956	1399.708	1402.138	1390.855	1401.742	3.786	0.271	0.125
1998/6/25	1401.742	1402.952	1404.049	1377.177	1382.036	-19.706	-1.406	0.086
1998/6/26	1382.036	1383.290	1388.554	1376.406	1385.618	3.582	0.259	0.091
1998/6/29	1385.618	1387.024	1387.192	1356.216	1361.432	-24.186	-1.746	0.101
1998/6/30	1361.432	1360.615	1363.590	1335.212	1339.202	-22.230	-1.633	-0.060
1998/7/1	1339.202	1363.265	1367.147	1315.184	1316.441	-22.761	-1.700	1.797
1998/7/2	1316.441	1314.100	1331.652	1296.997	1331.650	15.209	1.155	-0.178
1998/7/3	1331.650	1335.836	1341.730	1327.797	1335.125	3.475	0.261	0.314
1998/7/6	1335.125	1339.261	1339.678	1313.276	1315.283	-19.842	-1.486	0.310
1998/7/7	1315.283	1313.649	1324.405	1307.907	1324.400	9.117	0.693	-0.124
1998/7/8	1324.400	1326.817	1339.160	1326.625	1338.984	14.584	1.101	0.182
1998/7/9	1338.984	1341.354	1344.431	1336.660	1343.232	4.248	0.317	0.177
1998/7/10	1343.232	1344.749	1360.642	1344.634	1360.619	17.387	1.294	0.113
1998/7/13	1360.619	1362.688	1362.997	1352.157	1358.813	-1.806	-0.133	0.152
1998/7/14	1358.813	1360.614	1361.186	1334.707	1336.558	-22.255	-1.638	0.133
1998/7/15	1336.558	1332.412	1341.642	1326.324	1335.466	-1.092	-0.082	-0.310
1998/7/16	1335.466	1335.299	1337.641	1317.886	1325.633	-9.833	-0.736	-0.013
1998/7/17	1325.633	1325.880	1330.816	1311.754	1314.715	-10.918	-0.824	0.019
1998/7/20	1314.715	1311.059	1311.153	1278.301	1287.073	-27.642	-2.103	-0.278
1998/7/21	1287.073	1285.785	1318.934	1284.798	1313.010	25.937	2.015	-0.100
1998/7/22	1313.010	1312.226	1312.365	1295.614	1299.148	-13.862	-1.056	-0.060
1998/7/23	1299.148	1299.217	1316.285	1299.154	1316.271	17.123	1.318	0.005
1998/7/24	1316.271	1317.848	1330.492	1317.848	1326.821	10.550	0.802	0.120
1998/7/27	1326.821	1328.336	1328.727	1314.732	1321.899	-4.922	-0.371	0.114
1998/7/28	1321.899	1321.634	1324.274	1313.202	1317.946	-3.953	-0.299	-0.020
1998/7/29	1317.946	1317.929	1321.264	1308.262	1311.940	-6.006	-0.456	-0.001
1998/7/30	1311.940	1312.855	1318.021	1309.774	1315.302	3.362	0.256	0.070
1998/7/31	1315.302	1316.307	1319.358	1312.377	1316.919	1.617	0.123	0.076
1998/8/3	1316.919	1315.135	1315.470	1299.927	1302.102	-14.817	-1.125	-0.135
1998/8/4	1302.102	1299.729	1299.729	1283.199	1293.457	-8.645	-0.664	-0.182
1998/8/5	1293.457	1293.704	1307.481	1293.124	1307.440	13.983	1.081	0.019
1998/8/6	1307.440	1310.296	1312.604	1292.394	1294.162	-13.278	-1.016	0.218
1998/8/7	1294.162	1292.082	1292.311	1267.921	1271.069	-23.093	-1.784	-0.161
1998/8/10	1271.069	1262.008	1262.032	1227.473	1234.581	-36.488	-2.871	-0.713
1998/8/11	1234.581	1230.379	1241.781	1206.635	1207.672	-26.909	-2.180	-0.340
1998/8/12	1207.672	1204.362	1207.725	1158.787	1190.554	-17.118	-1.417	-0.274
1998/8/13	1190.554	1193.369	1205.855	1185.573	1204.180	13.626	1.145	0.236
1998/8/14	1204.180	1202.378	1202.378	1165.868	1168.026	-36.154	-3.002	-0.150
1998/8/17	1168.026	1152.673	1152.673	1068.656	1070.410	-97.616	-8.357	-1.314
1998/8/18	1070.410	1054.182	1094.379	1043.022	1071.300	0.890	0.083	-1.516
1998/8/19	1071.300	1072.740	1126.081	1072.720	1126.081	54.781	5.114	0.134
1998/8/20	1126.081	1128.753	1149.957	1113.855	1149.907	23.826	2.116	0.237
1998/8/21	1149.907	1149.622	1178.738	1141.507	1177.623	27.716	2.410	-0.025
1998/8/24	1177.623	1178.551	1190.881	1166.143	1178.554	0.931	0.079	0.079
1998/8/25	1178.554	1174.408	1179.105	1159.388	1179.066	0.512	0.043	-0.352
1998/8/26	1179.066	1174.847	1182.334	1159.520	1160.288	-18.778	-1.593	-0.358
1998/8/27	1160.288	1152.358	1154.693	1142.168	1145.216	-15.072	-1.299	-0.683
1998/8/28	1145.216	1139.815	1146.512	1125.197	1129.722	-15.494	-1.353	-0.472
1998/8/31	1129.722	1117.970	1150.229	1072.422	1150.223	20.501	1.815	-1.040
1998/9/1	1150.223	1142.500	1163.171	1123.635	1143.125	-7.098	-0.617	-0.671
1998/9/2	1143.125	1137.305	1149.269	1129.805	1136.890	-6.235	-0.545	-0.509
1998/9/3	1136.890	1136.442	1151.009	1136.138	1147.197	10.307	0.907	-0.039
1998/9/4	1147.197	1148.954	1169.469	1148.943	1163.527	16.330	1.424	0.153
1998/9/7	1163.527	1168.365	1178.377	1163.205	1178.375	14.848	1.276	0.416
1998/9/8	1178.375	1181.067	1185.097	1166.659	1167.597	-10.778	-0.915	0.228
1998/9/9	1167.597	1165.656	1190.737	1162.468	1190.683	23.086	1.977	-0.166
1998/9/10	1190.683	1194.875	1219.795	1194.115	1213.674	22.991	1.931	0.352
1998/9/11	1213.674	1214.832	1225.144	1206.611	1218.005	4.331	0.357	0.095
1998/9/14	1218.005	1219.318	1239.769	1214.442	1239.605	21.600	1.773	0.108
1998/9/15	1239.605	1240.944	1245.424	1228.876	1230.126	-9.479	-0.765	0.108
1998/9/16	1230.126	1226.904	1252.202	1225.290	1252.138	22.012	1.789	-0.262
1998/9/17	1252.138	1257.379	1264.398	1226.722	1233.703	-18.435	-1.472	0.419
1998/9/18	1233.703	1227.560	1233.403	1199.582	1207.001	-26.702	-2.164	-0.498
1998/9/21	1207.001	1199.168	1222.379	1193.821	1222.379	15.378	1.274	-0.649
1998/9/22	1222.379	1224.395	1229.618	1214.016	1222.634	0.255	0.021	0.165
1998/9/23	1222.634	1223.990	1233.792	1222.361	1229.862	7.228	0.591	0.111
1998/9/24	1229.862	1231.049	1232.278	1196.923	1199.061	-30.801	-2.504	0.097
1998/9/25	1199.061	1194.313	1221.578	1192.076	1221.578	22.517	1.878	-0.396
1998/9/28	1221.578	1224.266	1239.801	1217.652	1230.211	8.633	0.707	0.220
1998/9/29	1230.211	1231.899	1239.108	1226.842	1231.747	1.536	0.125	0.137
1998/9/30	1231.747	1233.589	1242.943	1233.429	1242.896	11.149	0.905	0.150
1998/10/5	1242.896	1245.737	1246.603	1231.400	1234.779	-8.117	-0.653	0.229
1998/10/6	1234.779	1234.142	1237.844	1214.828	1217.457	-17.322	-1.403	-0.052
1998/10/7	1217.457	1214.363	1219.103	1207.929	1213.785	-3.672	-0.302	-0.254
1998/10/8	1213.785	1215.952	1228.731	1215.870	1228.710	14.925	1.230	0.179
1998/10/9	1228.710	1231.942	1241.050	1229.846	1236.932	8.222	0.669	0.263
1998/10/12	1236.932	1239.565	1247.244	1227.859	1247.146	10.214	0.826	0.213
1998/10/13	1247.146	1250.676	1257.350	1239.770	1244.068	-3.078	-0.247	0.283
1998/10/14	1244.068	1243.714	1247.661	1234.066	1240.595	-3.473	-0.279	-0.028
1998/10/15	1240.595	1243.195	1254.840	1241.258	1254.814	14.219	1.146	0.210
1998/10/16	1254.814	1259.144	1263.713	1249.931	1251.525	-3.289	-0.262	0.345
1998/10/19	1251.525	1255.051	1256.756	1240.449	1246.236	-5.289	-0.423	0.282
1998/10/20	1246.236	1248.235	1251.433	1238.304	1243.645	-2.591	-0.208	0.160
1998/10/21	1243.645	1243.538	1243.602	1206.118	1207.825	-35.820	-2.880	-0.009
1998/10/22	1207.825	1202.208	1216.168	1191.557	1216.094	8.269	0.685	-0.465
1998/10/23	1216.094	1217.128	1230.828	1215.473	1217.429	1.335	0.110	0.085
1998/10/26	1217.429	1215.559	1215.559	1195.244	1208.266	-9.163	-0.753	-0.154
1998/10/27	1208.266	1207.202	1218.446	1204.735	1216.788	8.522	0.705	-0.088
1998/10/28	1216.788	1218.496	1226.113	1217.232	1225.929	9.141	0.751	0.140
1998/10/29	1225.929	1226.924	1229.743	1214.920	1216.760	-9.169	-0.748	0.081
1998/10/30	1216.760	1216.014	1225.642	1215.455	1217.316	0.556	0.046	-0.061
1998/11/2	1217.316	1217.338	1223.531	1210.846	1223.478	6.162	0.506	0.002
1998/11/3	1223.478	1225.263	1236.965	1225.217	1236.872	13.394	1.095	0.146
1998/11/4	1236.872	1239.498	1240.701	1232.780	1235.804	-1.068	-0.086	0.212
1998/11/5	1235.804	1237.544	1253.310	1237.508	1253.275	17.471	1.414	0.141
1998/11/6	1253.275	1258.695	1267.394	1257.171	1259.765	6.490	0.518	0.432
1998/11/9	1259.765	1263.963	1283.124	1263.958	1283.121	23.356	1.854	0.333
1998/11/10	1283.121	1283.918	1288.738	1275.193	1286.559	3.438	0.268	0.062
1998/11/11	1286.559	1287.422	1288.353	1278.473	1286.199	-0.360	-0.028	0.067
1998/11/12	1286.199	1286.557	1295.064	1278.940	1282.988	-3.211	-0.250	0.028
1998/11/13	1282.988	1281.990	1285.923	1271.323	1282.508	-0.480	-0.037	-0.078
1998/11/16	1282.508	1284.335	1293.762	1281.601	1293.743	11.235	0.876	0.142
1998/11/17	1293.743	1296.626	1300.152	1285.021	1290.595	-3.148	-0.243	0.223
1998/11/18	1290.595	1291.002	1292.928	1281.595	1285.503	-5.092	-0.395	0.032
1998/11/19	1285.503	1283.962	1284.139	1274.087	1275.607	-9.896	-0.770	-0.120
1998/11/20	1275.607	1272.656	1279.375	1271.655	1275.374	-0.233	-0.018	-0.231
1998/11/23	1275.374	1275.903	1278.085	1269.099	1273.785	-1.589	-0.125	0.041
1998/11/24	1273.785	1274.446	1282.927	1274.414	1278.916	5.131	0.403	0.052
1998/11/25	1278.916	1280.265	1283.961	1262.227	1263.850	-15.066	-1.178	0.105
1998/11/26	1263.850	1260.075	1262.782	1247.844	1252.818	-11.032	-0.873	-0.299
1998/11/27	1252.818	1252.373	1259.041	1242.567	1245.081	-7.737	-0.618	-0.036
1998/11/30	1245.081	1244.922	1247.417	1238.135	1247.417	2.336	0.188	-0.013
1998/12/1	1247.417	1249.007	1251.868	1231.996	1234.358	-13.059	-1.047	0.127
1998/12/2	1234.358	1233.162	1236.969	1222.645	1236.969	2.611	0.212	-0.097
1998/12/3	1236.969	1238.292	1239.263	1229.853	1232.506	-4.463	-0.361	0.107
1998/12/4	1232.506	1232.433	1234.632	1213.555	1219.196	-13.310	-1.080	-0.006
1998/12/7	1219.196	1234.759	1237.691	1207.758	1209.541	-9.655	-0.792	1.276
1998/12/8	1209.541	1209.835	1223.338	1209.811	1223.258	13.717	1.134	0.024
1998/12/9	1223.258	1224.357	1225.989	1219.013	1224.087	0.829	0.068	0.090
1998/12/10	1224.087	1224.149	1224.925	1203.065	1204.635	-19.452	-1.589	0.005
[truncated: 5,928 more rows]
